# Supplementary material for: Ethyl 3-(2-chloro-5,8-dimeth­oxy­quinolin-3-yl)-2-cyano­oxirane-2-carboxyl­ate
Source: Acta Crystallogr Sect E Struct Rep Online. 2011 Jun 22;67(Pt 7):o1754–5. doi: 10.1107/S1600536811023336 (PMC3152015; doi:10.1107/S1600536811023336)
Supplement: Supplementary file 1 [file e-67-o1754-sup1.cif]

##############################################################################
#                                                                            #
# This CIF contains the data in a paper accepted for publication in          #
# Acta Crystallographica Section E. It conforms to the requirements of       #
# Notes for Authors for Acta Crystallographica Section E, and has been       #
# peer reviewed under the auspices of the IUCr Commission on Journals.       #
#                                                                            #
# Full details of the Crystallographic Information File format               #
# are given in the paper "The Crystallographic Information File (CIF):       #
# a New Standard Archive File for Crystallography" by S. R. Hall, F. H.      #
# Allen and I. D. Brown [Acta Cryst. (1991), A47, 655-685].                  #
#                                                                            #
# The current version of the core CIF dictionary is obtainable from          #
# ftp://ftp.iucr.org/pub/cif_core.dic.                                       #
#                                                                            #
# Software is freely available for graphical display of the structure(s)     #
# in this CIF. For information consult the CIF software page                 #
# http://www.iucr.org/resources/cif/software.                                #
#                                                                            #
# This file may be used for bona fide research purposes within the           #
# scientific community so long as proper attribution is given to the journal # 
# article from which it was obtained.                                        #
#                                                                            #
##############################################################################
data_global
_audit_creation_method     'WinGX routine CIF_UPDATE'
_audit_conform_dict_name     cif_core.dic
_audit_conform_dict_version     2.3
_journal_date_recd_electronic     2011-06-08
_journal_date_accepted     2011-06-15
_journal_name_full     'Acta Crystallographica, Section E'
_journal_year     2011
_journal_volume     67
_journal_issue      7
_journal_page_first     o1754
_journal_page_last     o1755
_journal_paper_category     QO
_journal_coeditor_code     ZJ2015
_publ_contact_author_name     'Sofiane, Bouacida'
_publ_contact_author_address
;
Unit\'e de recherche de CHimie de l'Environnement
et Mol\'eculaire Structurale,
CHEMS, Universit\'e Mentouri-Constantine
25000 Algeria
;
_publ_contact_author_email     bouacida_sofiane@yahoo.fr
_publ_contact_author_fax     '00 (213) 31 81 88 16'
_publ_contact_author_phone     '00 (213) 74 45 27 14'
_publ_section_title
;
Ethyl 3-(2-chloro-5,8-dimethoxyquinolin-3-yl)-2-cyanooxirane-2-carboxylate
;
loop_
    _publ_author_name
    _publ_author_address
    'Hayette Alliouche'
;
Laboratoire des Produits Naturels d'Origine
V\'eg\'etale et de Synth\`ese Organique
PHYSYNOR
Universit\'e Mentouri-Constantine
25000 Constantine
Algeria
;
    'Sofiane Bouacida'
;
Unit\'e de Recherche de Chimie de l'Environnement et Mol\'eculaire Structurale,
CHEMS, Universit\'e Mentouri-Constantine
25000 Algeria
;
    'Thierry Roisnel'
;
Centre de Difractom\'etrie X
UMR 6226 CNRS Unit\'e Sciences Chimiques de Rennes
Universit\'e de Rennes I
263 Avenue du G\'en\'eral Leclerc
35042 Rennes
France
;
    'Ali Belfaitah'
;
Laboratoire des Produits Naturels d'Origine
V\'eg\'etale et de Synth\`ese Organique
PHYSYNOR
Universit\'e Mentouri-Constantine
25000 Constantine
Algeria
;
data_I
_chemical_name_systematic
;
Ethyl 3-(2-chloro-5,8-dimethoxyquinolin-3-yl)-2-cyanooxirane-2-carboxylate
;
_chemical_formula_moiety     'C17 H15 Cl N2 O5'
_chemical_formula_sum     'C17 H15 Cl N2 O5'
_chemical_formula_iupac     'C17 H15 Cl N2 O5'
_chemical_formula_weight     362.76
_symmetry_cell_setting     triclinic
_symmetry_space_group_name_H-M     'P -1'
_symmetry_space_group_name_Hall     '-P 1'
loop_
    _symmetry_equiv_pos_as_xyz
    'x, y, z'
    '-x, -y, -z'
_cell_length_a     8.3784(3)
_cell_length_b     10.1071(4)
_cell_length_c     10.7027(4)
_cell_angle_alpha     102.489(2)
_cell_angle_beta     103.977(2)
_cell_angle_gamma     96.026(2)
_cell_volume     846.77(6)
_cell_formula_units_Z     2
_cell_measurement_reflns_used     7904
_cell_measurement_theta_min     2.52
_cell_measurement_theta_max     27.45
_cell_measurement_temperature     150(2)
_exptl_crystal_description     block
_exptl_crystal_colour     colourless
_exptl_crystal_size_max     0.28
_exptl_crystal_size_mid     0.21
_exptl_crystal_size_min     0.12
_exptl_crystal_density_diffrn     1.423
_exptl_crystal_density_method     'not measured'
_exptl_crystal_F_000     376
_exptl_absorpt_coefficient_mu     0.256
_exptl_absorpt_correction_type     multi-scan
_exptl_absorpt_process_details     '(SADABS; Sheldrick, 2002)'
_exptl_absorpt_correction_T_min     0.842
_exptl_absorpt_correction_T_max     0.970
_exptl_special_details
;
;
_diffrn_ambient_temperature     150(2)
_diffrn_radiation_type     MoK\a
_diffrn_radiation_wavelength     0.71073
_diffrn_radiation_monochromator     graphite
_diffrn_measurement_device_type     'Bruker APEXII'
_diffrn_measurement_method     'CCD rotation images, thin slices'
_diffrn_reflns_number     12867
_diffrn_reflns_av_R_equivalents     0.0202
_diffrn_reflns_theta_min     3.01
_diffrn_reflns_theta_max     27.45
_diffrn_reflns_theta_full     27.45
_diffrn_measured_fraction_theta_max     0.982
_diffrn_measured_fraction_theta_full     0.982
_diffrn_reflns_limit_h_min     -10
_diffrn_reflns_limit_h_max     10
_diffrn_reflns_limit_k_min     -13
_diffrn_reflns_limit_k_max     13
_diffrn_reflns_limit_l_min     -13
_diffrn_reflns_limit_l_max     10
_refine_special_details
;
Refinement of <i>F</i>^2^ against ALL reflections. The weighted <i>R</i>-factor
<i>wR</i> and goodness of fit <i>S</i> are based on <i>F</i>^2^, conventional
<i>R</i>-factors <i>R</i> are based on <i>F</i>, with <i>F</i> set to zero for
negative <i>F</i>^2^. The threshold expression of <i>F</i>^2^ >
\s(<i>F</i>^2^) is used only for calculating <i>R</i>-factors(gt) <i>etc</i>.
and is not relevant to the choice of reflections for refinement.
<i>R</i>-factors based on <i>F</i>^2^ are statistically about twice as large
as those based on <i>F</i>, and <i>R</i>- factors based on ALL data will be
even larger.
;
_reflns_number_total     3803
_reflns_number_gt     3369
_reflns_threshold_expression     I>2\s(I)
_refine_ls_structure_factor_coef     Fsqd
_refine_ls_matrix_type     full
_refine_ls_R_factor_all     0.0546
_refine_ls_R_factor_gt     0.0488
_refine_ls_wR_factor_gt     0.1354
_refine_ls_wR_factor_ref     0.1413
_refine_ls_goodness_of_fit_ref     1.017
_refine_ls_restrained_S_all     1.017
_refine_ls_number_reflns     3803
_refine_ls_number_parameters     229
_refine_ls_number_restraints     0
_refine_ls_hydrogen_treatment     constr
_refine_ls_weighting_scheme     calc
_refine_ls_weighting_details
         'calc w=1/[\s^2^(Fo^2^)+(0.0775P)^2^+0.5515P] where P=(Fo^2^+2Fc^2^)/3'
_atom_sites_solution_hydrogens     geom
_atom_sites_solution_primary     direct
_atom_sites_solution_secondary     difmap
_refine_ls_shift/su_max     0.006
_refine_ls_shift/su_mean     0.001
_refine_diff_density_max     0.537
_refine_diff_density_min     -0.423
_refine_ls_extinction_method     none
loop_
    _atom_type_symbol
    _atom_type_description
    _atom_type_scat_dispersion_real
    _atom_type_scat_dispersion_imag
    _atom_type_scat_source
    C C 0.0033 0.0016 'International Tables Vol C Tables 4.2.6.8 and 6.1.1.4'
    H H 0 0 'International Tables Vol C Tables 4.2.6.8 and 6.1.1.4'
    N N 0.0061 0.0033 'International Tables Vol C Tables 4.2.6.8 and 6.1.1.4'
    O O 0.0106 0.006 'International Tables Vol C Tables 4.2.6.8 and 6.1.1.4'
    Cl Cl 0.1484 0.1585 'International Tables Vol C Tables 4.2.6.8 and 6.1.1.4'
_computing_data_collection     'APEX2 (Bruker, 2009)'
_computing_cell_refinement     'SAINT (Bruker, 2009)'
_computing_data_reduction     'SAINT (Bruker, 2009)'
_computing_structure_solution     'SIR2002 (Burla <i>et al.</i>, 2005)'
_computing_structure_refinement     'SHELXL97 (Sheldrick, 2008)'
_computing_molecular_graphics
 'ORTEP-3 for Windows (Farrugia, 1997) and DIAMOND (Brandenburg & Berndt, 2001)'
_computing_publication_material     'WinGX (Farrugia, 1999)'
loop_
    _atom_site_type_symbol
    _atom_site_label
    _atom_site_fract_x
    _atom_site_fract_y
    _atom_site_fract_z
    _atom_site_U_iso_or_equiv
    _atom_site_adp_type
    _atom_site_calc_flag
    _atom_site_refinement_flags
    _atom_site_occupancy
    _atom_site_symmetry_multiplicity
    _atom_site_disorder_assembly
    _atom_site_disorder_group
    Cl Cl1 0.21857(5) -0.03042(5) 1.03331(5) 0.03620(16) Uani d . 1 1 . .
    C C1 0.3363(2) 0.09251(17) 0.98421(17) 0.0277(4) Uani d . 1 1 . .
    N N2 0.45074(18) 0.18016(15) 1.07892(14) 0.0279(3) Uani d . 1 1 . .
    C C3 0.5441(2) 0.27800(17) 1.04347(17) 0.0274(4) Uani d . 1 1 . .
    C C4 0.6751(2) 0.37174(18) 1.14484(18) 0.0312(4) Uani d . 1 1 . .
    O O5 0.69369(17) 0.35382(14) 1.27008(13) 0.0379(3) Uani d . 1 1 . .
    C C6 0.8178(3) 0.4523(3) 1.3736(2) 0.0508(6) Uani d . 1 1 . .
    H H6A 0.9272 0.448 1.3567 0.076 Uiso calc R 1 1 . .
    H H6B 0.8202 0.4318 1.4593 0.076 Uiso calc R 1 1 . .
    H H6C 0.7909 0.5447 1.3756 0.076 Uiso calc R 1 1 . .
    C C7 0.7706(2) 0.4691(2) 1.1101(2) 0.0371(4) Uani d . 1 1 . .
    H H7 0.8587 0.5309 1.177 0.045 Uiso calc R 1 1 . .
    C C8 0.7410(3) 0.4798(2) 0.9768(2) 0.0387(4) Uani d . 1 1 . .
    H H8 0.8091 0.5483 0.9558 0.046 Uiso calc R 1 1 . .
    C C9 0.6153(2) 0.3923(2) 0.8783(2) 0.0349(4) Uani d . 1 1 . .
    O O10 0.5731(2) 0.39496(16) 0.74704(15) 0.0439(4) Uani d . 1 1 . .
    C C11 0.6705(3) 0.4986(2) 0.7119(2) 0.0502(6) Uani d . 1 1 . .
    H H11A 0.6632 0.5894 0.7635 0.075 Uiso calc R 1 1 . .
    H H11B 0.628 0.4926 0.6168 0.075 Uiso calc R 1 1 . .
    H H11C 0.7871 0.4848 0.7313 0.075 Uiso calc R 1 1 . .
    C C12 0.5154(2) 0.28768(18) 0.90951(18) 0.0307(4) Uani d . 1 1 . .
    C C13 0.3894(2) 0.18913(19) 0.81199(18) 0.0326(4) Uani d . 1 1 . .
    H H13 0.3669 0.1923 0.7214 0.039 Uiso calc R 1 1 . .
    C C14 0.2996(2) 0.08919(18) 0.84700(17) 0.0309(4) Uani d . 1 1 . .
    C C15 0.1747(3) -0.0235(2) 0.74667(18) 0.0367(4) Uani d . 1 1 . .
    H H15 0.1828 -0.1184 0.7581 0.044 Uiso calc R 1 1 . .
    O O16 0.13334(18) -0.01119(16) 0.61244(13) 0.0421(4) Uani d . 1 1 . .
    C C17 0.0041(2) -0.00089(19) 0.67835(18) 0.0347(4) Uani d . 1 1 . .
    C C18 -0.0392(2) 0.1364(2) 0.7104(2) 0.0379(4) Uani d . 1 1 . .
    N N19 -0.0698(2) 0.2443(2) 0.7373(3) 0.0590(6) Uani d . 1 1 . .
    C C20 -0.1344(3) -0.1243(2) 0.6298(2) 0.0429(5) Uani d . 1 1 . .
    O O21 -0.1073(3) -0.23961(17) 0.6035(2) 0.0796(7) Uani d . 1 1 . .
    O O22 -0.27917(19) -0.08591(15) 0.62274(14) 0.0423(4) Uani d . 1 1 . .
    C C23 -0.4215(3) -0.1992(3) 0.5871(3) 0.0537(6) Uani d . 1 1 . .
    H H23A -0.4089 -0.275 0.516 0.064 Uiso calc R 1 1 . .
    H H23B -0.4248 -0.2353 0.6655 0.064 Uiso calc R 1 1 . .
    C C24 -0.5687(4) -0.1501(3) 0.5431(4) 0.0786(10) Uani d . 1 1 . .
    H H24A -0.5758 -0.07 0.6108 0.118 Uiso calc R 1 1 . .
    H H24B -0.6643 -0.2222 0.5272 0.118 Uiso calc R 1 1 . .
    H H24C -0.5697 -0.1233 0.4602 0.118 Uiso calc R 1 1 . .
loop_
    _atom_site_aniso_label
    _atom_site_aniso_U_11
    _atom_site_aniso_U_22
    _atom_site_aniso_U_33
    _atom_site_aniso_U_12
    _atom_site_aniso_U_13
    _atom_site_aniso_U_23
    Cl1 0.0300(2) 0.0350(3) 0.0367(3) -0.00048(17) 0.00372(17) 0.00336(18)
    C1 0.0245(8) 0.0253(8) 0.0276(8) 0.0055(6) 0.0001(6) 0.0016(6)
    N2 0.0247(7) 0.0284(7) 0.0248(7) 0.0059(6) -0.0002(5) 0.0013(6)
    C3 0.0245(8) 0.0254(8) 0.0274(8) 0.0075(6) 0.0008(6) 0.0018(6)
    C4 0.0277(8) 0.0294(9) 0.0292(9) 0.0059(7) -0.0003(7) 0.0009(7)
    O5 0.0337(7) 0.0392(7) 0.0265(7) -0.0048(6) -0.0059(5) -0.0005(5)
    C6 0.0442(12) 0.0547(13) 0.0318(11) -0.0119(10) -0.0056(8) -0.0069(9)
    C7 0.0311(9) 0.0294(9) 0.0416(11) 0.0026(7) 0.0007(8) 0.0012(8)
    C8 0.0392(10) 0.0312(9) 0.0458(11) 0.0059(8) 0.0114(9) 0.0098(8)
    C9 0.0392(10) 0.0316(9) 0.0350(10) 0.0110(8) 0.0096(8) 0.0087(8)
    O10 0.0538(9) 0.0443(8) 0.0356(8) 0.0093(7) 0.0116(6) 0.0144(6)
    C11 0.0678(15) 0.0415(12) 0.0497(13) 0.0123(11) 0.0237(11) 0.0188(10)
    C12 0.0309(9) 0.0293(9) 0.0290(9) 0.0109(7) 0.0032(7) 0.0040(7)
    C13 0.0379(10) 0.0318(9) 0.0235(8) 0.0124(7) 0.0005(7) 0.0033(7)
    C14 0.0308(9) 0.0287(8) 0.0252(8) 0.0093(7) -0.0029(7) -0.0004(7)
    C15 0.0411(10) 0.0302(9) 0.0272(9) 0.0067(8) -0.0045(7) -0.0016(7)
    O16 0.0419(8) 0.0488(8) 0.0239(7) 0.0100(6) -0.0022(5) -0.0037(6)
    C17 0.0367(10) 0.0301(9) 0.0269(9) 0.0031(7) -0.0036(7) 0.0003(7)
    C18 0.0265(9) 0.0329(10) 0.0426(11) -0.0005(7) -0.0027(7) 0.0008(8)
    N19 0.0366(10) 0.0347(10) 0.0865(16) 0.0036(8) -0.0016(10) -0.0033(10)
    C20 0.0435(11) 0.0354(10) 0.0332(10) -0.0011(8) -0.0092(8) -0.0004(8)
    O21 0.0689(12) 0.0308(9) 0.1015(17) 0.0017(8) -0.0163(11) -0.0143(9)
    O22 0.0436(8) 0.0386(8) 0.0362(7) -0.0092(6) 0.0032(6) 0.0081(6)
    C23 0.0507(13) 0.0498(13) 0.0491(13) -0.0164(10) 0.0050(10) 0.0094(10)
    C24 0.0601(17) 0.0529(16) 0.126(3) 0.0022(13) 0.0284(18) 0.0286(18)
_geom_special_details
;
All e.s.d.'s (except the e.s.d. in the dihedral angle between two l.s. planes)
are estimated using the full covariance matrix. The cell e.s.d.'s are taken
into account individually in the estimation of e.s.d.'s in distances, angles
and torsion angles; correlations between e.s.d.'s in cell parameters are only
used when they are defined by crystal symmetry. An approximate (isotropic)
treatment of cell e.s.d.'s is used for estimating e.s.d.'s involving l.s.
planes.
;
loop_
    _geom_bond_atom_site_label_1
    _geom_bond_atom_site_label_2
    _geom_bond_site_symmetry_2
    _geom_bond_distance
    _geom_bond_publ_flag
    Cl1 C1 . 1.7514(19) ?
    C1 N2 . 1.302(2) ?
    C1 C14 . 1.418(2) ?
    N2 C3 . 1.370(2) ?
    C3 C12 . 1.422(2) ?
    C3 C4 . 1.429(2) ?
    C4 O5 . 1.365(2) ?
    C4 C7 . 1.372(3) ?
    O5 C6 . 1.431(2) ?
    C6 H6A . 0.98 ?
    C6 H6B . 0.98 ?
    C6 H6C . 0.98 ?
    C7 C8 . 1.417(3) ?
    C7 H7 . 0.95 ?
    C8 C9 . 1.367(3) ?
    C8 H8 . 0.95 ?
    C9 O10 . 1.371(2) ?
    C9 C12 . 1.425(3) ?
    O10 C11 . 1.430(3) ?
    C11 H11A . 0.98 ?
    C11 H11B . 0.98 ?
    C11 H11C . 0.98 ?
    C12 C13 . 1.412(3) ?
    C13 C14 . 1.366(3) ?
    C13 H13 . 0.95 ?
    C14 C15 . 1.492(2) ?
    C15 O16 . 1.430(2) ?
    C15 C17 . 1.505(3) ?
    C15 H15 . 1 ?
    O16 C17 . 1.429(3) ?
    C17 C18 . 1.461(3) ?
    C17 C20 . 1.516(3) ?
    C18 N19 . 1.139(3) ?
    C20 O21 . 1.197(3) ?
    C20 O22 . 1.302(3) ?
    O22 C23 . 1.478(3) ?
    C23 C24 . 1.393(4) ?
    C23 H23A . 0.99 ?
    C23 H23B . 0.99 ?
    C24 H24A . 0.98 ?
    C24 H24B . 0.98 ?
    C24 H24C . 0.98 ?
loop_
    _geom_angle_atom_site_label_1
    _geom_angle_atom_site_label_2
    _geom_angle_atom_site_label_3
    _geom_angle_site_symmetry_1
    _geom_angle_site_symmetry_3
    _geom_angle
    _geom_angle_publ_flag
    N2 C1 C14 . . 125.66(17) ?
    N2 C1 Cl1 . . 116.16(14) ?
    C14 C1 Cl1 . . 118.18(13) ?
    C1 N2 C3 . . 117.43(15) ?
    N2 C3 C12 . . 122.01(15) ?
    N2 C3 C4 . . 118.49(16) ?
    C12 C3 C4 . . 119.50(17) ?
    O5 C4 C7 . . 125.88(16) ?
    O5 C4 C3 . . 115.19(16) ?
    C7 C4 C3 . . 118.92(17) ?
    C4 O5 C6 . . 115.66(16) ?
    O5 C6 H6A . . 109.5 ?
    O5 C6 H6B . . 109.5 ?
    H6A C6 H6B . . 109.5 ?
    O5 C6 H6C . . 109.5 ?
    H6A C6 H6C . . 109.5 ?
    H6B C6 H6C . . 109.5 ?
    C4 C7 C8 . . 121.65(18) ?
    C4 C7 H7 . . 119.2 ?
    C8 C7 H7 . . 119.2 ?
    C9 C8 C7 . . 120.54(19) ?
    C9 C8 H8 . . 119.7 ?
    C7 C8 H8 . . 119.7 ?
    C8 C9 O10 . . 125.59(18) ?
    C8 C9 C12 . . 119.68(18) ?
    O10 C9 C12 . . 114.73(17) ?
    C9 O10 C11 . . 116.36(18) ?
    O10 C11 H11A . . 109.5 ?
    O10 C11 H11B . . 109.5 ?
    H11A C11 H11B . . 109.5 ?
    O10 C11 H11C . . 109.5 ?
    H11A C11 H11C . . 109.5 ?
    H11B C11 H11C . . 109.5 ?
    C13 C12 C3 . . 117.46(17) ?
    C13 C12 C9 . . 122.83(17) ?
    C3 C12 C9 . . 119.69(17) ?
    C14 C13 C12 . . 120.43(17) ?
    C14 C13 H13 . . 119.8 ?
    C12 C13 H13 . . 119.8 ?
    C13 C14 C1 . . 116.95(16) ?
    C13 C14 C15 . . 122.41(17) ?
    C1 C14 C15 . . 120.56(17) ?
    O16 C15 C14 . . 116.67(17) ?
    O16 C15 C17 . . 58.19(12) ?
    C14 C15 C17 . . 122.08(16) ?
    O16 C15 H15 . . 115.8 ?
    C14 C15 H15 . . 115.8 ?
    C17 C15 H15 . . 115.8 ?
    C17 O16 C15 . . 63.54(12) ?
    O16 C17 C18 . . 114.72(17) ?
    O16 C17 C15 . . 58.27(12) ?
    C18 C17 C15 . . 118.78(16) ?
    O16 C17 C20 . . 114.39(16) ?
    C18 C17 C20 . . 118.84(17) ?
    C15 C17 C20 . . 117.05(17) ?
    N19 C18 C17 . . 178.6(2) ?
    O21 C20 O22 . . 127.0(2) ?
    O21 C20 C17 . . 122.2(2) ?
    O22 C20 C17 . . 110.79(17) ?
    C20 O22 C23 . . 115.01(18) ?
    C24 C23 O22 . . 109.0(2) ?
    C24 C23 H23A . . 109.9 ?
    O22 C23 H23A . . 109.9 ?
    C24 C23 H23B . . 109.9 ?
    O22 C23 H23B . . 109.9 ?
    H23A C23 H23B . . 108.3 ?
    C23 C24 H24A . . 109.5 ?
    C23 C24 H24B . . 109.5 ?
    H24A C24 H24B . . 109.5 ?
    C23 C24 H24C . . 109.5 ?
    H24A C24 H24C . . 109.5 ?
    H24B C24 H24C . . 109.5 ?
loop_
    _geom_torsion_atom_site_label_1
    _geom_torsion_atom_site_label_2
    _geom_torsion_atom_site_label_3
    _geom_torsion_atom_site_label_4
    _geom_torsion_site_symmetry_1
    _geom_torsion_site_symmetry_2
    _geom_torsion_site_symmetry_3
    _geom_torsion_site_symmetry_4
    _geom_torsion
    _geom_torsion_publ_flag
    C14 C1 N2 C3 . . . . 0.1(3) ?
    Cl1 C1 N2 C3 . . . . -179.64(12) ?
    C1 N2 C3 C12 . . . . 1.9(2) ?
    C1 N2 C3 C4 . . . . -177.41(15) ?
    N2 C3 C4 O5 . . . . -0.2(2) ?
    C12 C3 C4 O5 . . . . -179.61(15) ?
    N2 C3 C4 C7 . . . . 179.25(16) ?
    C12 C3 C4 C7 . . . . -0.1(3) ?
    C7 C4 O5 C6 . . . . 4.2(3) ?
    C3 C4 O5 C6 . . . . -176.33(17) ?
    O5 C4 C7 C8 . . . . -179.77(17) ?
    C3 C4 C7 C8 . . . . 0.8(3) ?
    C4 C7 C8 C9 . . . . -0.1(3) ?
    C7 C8 C9 O10 . . . . 178.50(18) ?
    C7 C8 C9 C12 . . . . -1.3(3) ?
    C8 C9 O10 C11 . . . . 0.2(3) ?
    C12 C9 O10 C11 . . . . 179.96(17) ?
    N2 C3 C12 C13 . . . . -2.0(2) ?
    C4 C3 C12 C13 . . . . 177.30(15) ?
    N2 C3 C12 C9 . . . . 179.44(15) ?
    C4 C3 C12 C9 . . . . -1.2(3) ?
    C8 C9 C12 C13 . . . . -176.53(17) ?
    O10 C9 C12 C13 . . . . 3.7(3) ?
    C8 C9 C12 C3 . . . . 1.9(3) ?
    O10 C9 C12 C3 . . . . -177.88(15) ?
    C3 C12 C13 C14 . . . . 0.1(3) ?
    C9 C12 C13 C14 . . . . 178.57(16) ?
    C12 C13 C14 C1 . . . . 1.7(3) ?
    C12 C13 C14 C15 . . . . -175.11(16) ?
    N2 C1 C14 C13 . . . . -1.9(3) ?
    Cl1 C1 C14 C13 . . . . 177.79(13) ?
    N2 C1 C14 C15 . . . . 174.96(17) ?
    Cl1 C1 C14 C15 . . . . -5.3(2) ?
    C13 C14 C15 O16 . . . . -9.4(3) ?
    C1 C14 C15 O16 . . . . 173.87(16) ?
    C13 C14 C15 C17 . . . . -77.0(3) ?
    C1 C14 C15 C17 . . . . 106.3(2) ?
    C14 C15 O16 C17 . . . . -112.82(19) ?
    C15 O16 C17 C18 . . . . 109.79(18) ?
    C15 O16 C17 C20 . . . . -107.86(18) ?
    C14 C15 C17 O16 . . . . 103.6(2) ?
    O16 C15 C17 C18 . . . . -102.8(2) ?
    C14 C15 C17 C18 . . . . 0.8(3) ?
    O16 C15 C17 C20 . . . . 103.26(19) ?
    C14 C15 C17 C20 . . . . -153.18(19) ?
    O16 C17 C20 O21 . . . . 40.3(3) ?
    C18 C17 C20 O21 . . . . -179.0(2) ?
    C15 C17 C20 O21 . . . . -25.1(3) ?
    O16 C17 C20 O22 . . . . -140.08(17) ?
    C18 C17 C20 O22 . . . . 0.6(3) ?
    C15 C17 C20 O22 . . . . 154.55(18) ?
    O21 C20 O22 C23 . . . . 4.5(4) ?
    C17 C20 O22 C23 . . . . -175.12(17) ?
    C20 O22 C23 C24 . . . . -161.8(2) ?
loop_
    _geom_hbond_atom_site_label_D
    _geom_hbond_atom_site_label_H
    _geom_hbond_atom_site_label_A
    _geom_hbond_site_symmetry_A
    _geom_hbond_distance_DH
    _geom_hbond_distance_HA
    _geom_hbond_distance_DA
    _geom_hbond_angle_DHA
    _geom_hbond_publ_flag
    C7 H7 N19 2_667 0.95 2.57 3.434(3) 151 yes
    C24 H24A O16 1_455 0.98 2.57 3.152(4) 118 yes
    C13 H13 O16 . 0.95 2.54 2.875(2) 101 ?
