# Supplementary material for: Ethyl 3-(2-chloro-5,8-dimeth­oxy­quinolin-3-yl)-2-cyano­oxirane-2-carboxyl­ate
Source: Acta Crystallogr Sect E Struct Rep Online. 2011 Jun 22;67(Pt 7):o1754–5. doi: 10.1107/S1600536811023336 (PMC3152015; doi:10.1107/S1600536811023336)
Supplement: Supplementary file 2 [file e-67-o1754-Isup2.hkl]

#
# h,k,l, Fc-squared, Fo-squared, sigma(Fo-squared) and status flag
#
data_I
_shelx_title ' import in P -1'
_shelx_refln_list_code          4
_shelx_F_calc_maximum       88.87
_exptl_crystal_F_000       376.00
_reflns_d_resolution_high  0.7710
 
loop_
 _symmetry_equiv_pos_as_xyz
 'x, y, z'
 '-x, -y, -z'
 
_cell_length_a     8.3784
_cell_length_b    10.1071
_cell_length_c    10.7027
_cell_angle_alpha 102.489
_cell_angle_beta  103.977
_cell_angle_gamma  96.026
 
_shelx_F_squared_multiplier     1.000
 
loop_
 _refln_index_h
 _refln_index_k
 _refln_index_l
 _refln_F_squared_calc
 _refln_F_squared_meas
 _refln_F_squared_sigma
 _refln_observed_status
   2   0   0      935.42     1006.34      9.09 o
   3   0   0       45.00       46.99      0.64 o
   4   0   0        9.13       23.11      0.55 o
   5   0   0       21.30       19.85      0.67 o
   6   0   0       12.63       13.31      0.74 o
   7   0   0        3.91        3.37      0.45 o
   8   0   0       43.01       53.55      1.65 o
   9   0   0       87.30       96.03      2.99 o
  10   0   0        0.78        4.03      1.02 o
 -10   1   0        2.08        0.42      0.84 o
  -9   1   0       40.52       35.74      1.83 o
  -8   1   0       24.63       15.31      1.01 o
  -7   1   0       77.14       70.36      1.36 o
  -6   1   0       27.75       22.28      0.71 o
  -5   1   0       20.39       24.83      0.59 o
  -4   1   0       28.50       29.26      0.93 o
  -3   1   0      186.68      192.95      1.82 o
  -2   1   0       30.68       23.01      0.37 o
  -1   1   0     1074.53     1252.83     16.78 o
   1   1   0     2197.96     2400.26     23.37 o
   2   1   0        0.30        1.17      0.21 o
   3   1   0      267.68      266.81      2.62 o
   4   1   0       69.14       81.88      1.23 o
   5   1   0      362.54      327.75      7.11 o
   6   1   0       56.18       68.17      1.86 o
   7   1   0       99.84      106.18      1.98 o
   8   1   0        2.13        3.65      1.07 o
   9   1   0       26.49       30.34      1.74 o
  10   1   0        1.24        3.51      1.44 o
 -10   2   0        2.38        0.36      0.85 o
  -9   2   0       17.61       19.56      1.51 o
  -8   2   0       41.81       37.65      1.42 o
  -7   2   0        0.02        0.47      0.34 o
  -6   2   0      126.67      128.97      1.98 o
  -5   2   0      250.27      263.11      2.94 o
  -4   2   0      765.49      724.99      7.30 o
  -3   2   0       23.52       43.17      0.59 o
   0   2   0     2327.51     2612.61     21.98 o
   1   2   0      542.10      706.66      5.64 o
   2   2   0      930.75      912.88      8.26 o
   3   2   0      147.91      161.50      2.03 o
   4   2   0       78.08       80.16      1.23 o
   5   2   0      608.76      596.84      6.77 o
   6   2   0      612.66      595.23      6.87 o
   7   2   0       57.06       63.50      1.47 o
   8   2   0        6.41        8.42      0.82 o
   9   2   0       69.70       66.05      2.47 o
 -10   3   0        0.14        0.42      0.83 o
  -9   3   0       55.04       69.79      2.53 o
  -8   3   0        1.69        0.64      0.57 o
  -7   3   0        8.03        9.93      0.94 o
  -6   3   0        9.55       12.39      0.58 o
  -5   3   0        3.58        2.98      0.29 o
  -4   3   0     1380.61     1355.24     13.35 o
  -3   3   0      394.39      381.19      3.66 o
  -2   3   0      242.69      296.26      2.99 o
  -1   3   0      129.37      135.73      1.40 o
   0   3   0        4.01        1.04      0.15 o
   1   3   0     1703.80     1739.56     13.80 o
   2   3   0      136.50      139.82      1.42 o
   3   3   0       19.78       24.47      0.50 o
   4   3   0      250.99      280.96      3.10 o
   5   3   0        4.79        5.27      0.39 o
   6   3   0      531.10      544.09      5.81 o
   7   3   0       95.62      104.16      1.78 o
   8   3   0        0.22        0.48      0.68 o
   9   3   0        6.69        3.37      1.32 o
 -10   4   0        0.24       -0.69      0.78 o
  -9   4   0       11.59       13.50      1.35 o
  -8   4   0      218.94      196.96      4.68 o
  -7   4   0      173.08      196.67      2.78 o
  -6   4   0       30.24       28.22      0.72 o
  -5   4   0       17.13       16.50      0.57 o
  -4   4   0     1085.06     1208.77     11.98 o
  -3   4   0     2163.22     2406.75     23.50 o
  -2   4   0       58.91       57.81      0.77 o
  -1   4   0     1176.78     1297.81     12.63 o
   0   4   0      593.91      675.34      6.59 o
   1   4   0     1440.56     1513.13     11.99 o
   2   4   0        4.37        6.59      0.37 o
   3   4   0      383.30      339.90      3.62 o
   4   4   0       63.90       78.60      1.17 o
   5   4   0      192.06      195.39      2.21 o
   6   4   0        9.53       11.58      0.53 o
   7   4   0       96.30      106.94      1.81 o
   8   4   0        2.56        1.93      0.79 o
   9   4   0       22.47       28.88      2.59 o
 -10   5   0       14.90       18.91      1.64 o
  -9   5   0        0.16        0.13      0.79 o
  -8   5   0       91.70       91.12      3.00 o
  -7   5   0       17.48       11.56      0.87 o
  -6   5   0      289.24      263.25      3.09 o
  -5   5   0      214.11      215.18      2.56 o
  -4   5   0      118.84      124.88      1.62 o
  -3   5   0        1.80        6.46      0.68 o
  -2   5   0       46.01       33.49      0.71 o
  -1   5   0       82.74       63.14      1.03 o
   0   5   0      275.64      321.39      3.41 o
   1   5   0      191.28      202.40      2.39 o
   2   5   0     1073.52     1027.95      9.43 o
   3   5   0      318.02      278.16      3.06 o
   4   5   0     1143.87     1161.56     11.58 o
   5   5   0      739.27      735.07      7.60 o
   6   5   0       23.23       25.82      0.95 o
   7   5   0        9.07        8.28      0.78 o
   8   5   0       76.20       70.98      3.69 o
 -10   6   0       38.19       29.81      3.01 o
  -9   6   0       93.52       81.89      2.89 o
  -8   6   0       33.16       41.41      1.94 o
  -7   6   0        7.00        8.10      0.72 o
  -6   6   0        1.18        0.46      0.46 o
  -5   6   0      630.10      627.75      7.83 o
  -4   6   0       13.57       11.88      0.56 o
  -3   6   0       52.72       50.24      1.13 o
  -2   6   0       79.94       70.53      1.42 o
  -1   6   0      234.56      206.88      2.37 o
   0   6   0       59.97       59.47      1.03 o
   1   6   0      284.77      272.90      3.32 o
   2   6   0        1.26        3.80      0.39 o
   3   6   0      296.09      280.44      3.13 o
   4   6   0       90.21       85.86      1.33 o
   5   6   0        4.71        3.34      0.37 o
   6   6   0       31.50       26.41      0.87 o
   7   6   0        0.11       -0.58      0.89 o
   8   6   0        5.95        3.67      1.42 o
  -9   7   0        0.17        2.09      0.98 o
  -8   7   0       87.80      101.61      3.19 o
  -7   7   0        3.86        6.24      1.00 o
  -6   7   0        0.28        2.12      0.52 o
  -5   7   0      190.02      164.09      4.01 o
  -4   7   0       28.10       24.36      0.77 o
  -3   7   0       33.81       32.31      0.81 o
  -2   7   0        2.94        2.83      0.37 o
  -1   7   0      165.94      167.08      2.05 o
   0   7   0        0.47        1.50      0.31 o
   1   7   0     1074.72     1021.54     14.19 o
   2   7   0     1321.59     1359.51     17.40 o
   3   7   0     1772.68     1759.68     17.29 o
   4   7   0        1.55        1.24      0.30 o
   5   7   0       66.65       65.31      1.43 o
   6   7   0       35.46       35.97      2.92 o
   7   7   0        9.65        7.57      1.61 o
  -9   8   0        4.97       12.49      1.44 o
  -8   8   0       15.12        8.94      1.32 o
  -7   8   0        4.98        2.61      0.86 o
  -6   8   0        3.71        2.40      0.62 o
  -5   8   0       52.91       68.02      1.82 o
  -4   8   0       25.83       32.38      1.06 o
  -3   8   0        0.38       -0.14      0.35 o
  -2   8   0        3.79        1.16      0.30 o
  -1   8   0       17.82       19.81      0.65 o
   0   8   0      318.57      296.92      3.36 o
   1   8   0      911.56      898.77     10.02 o
   2   8   0        1.40        4.41      0.48 o
   3   8   0       62.88       62.14      1.24 o
   4   8   0      121.93      124.40      2.53 o
   5   8   0        0.07       -0.84      0.84 o
   6   8   0       20.79       15.94      2.05 o
   7   8   0        1.58        2.66      1.43 o
  -8   9   0       16.55        6.85      1.14 o
  -7   9   0        1.83        1.14      0.82 o
  -6   9   0        2.60        5.37      1.04 o
  -5   9   0       76.52       74.20      1.74 o
  -4   9   0        9.58        8.74      0.70 o
  -3   9   0      115.13      104.90      1.79 o
  -2   9   0        0.00       -0.01      0.24 o
  -1   9   0       78.64       76.57      1.28 o
   0   9   0        7.20        6.17      0.51 o
   1   9   0     1826.32     1830.74     19.84 o
   2   9   0       73.22       66.71      1.81 o
   3   9   0       58.79       57.49      1.93 o
   4   9   0        8.74        6.89      1.47 o
   5   9   0       42.31       42.60      2.90 o
   6   9   0       57.05       63.25      3.70 o
  -7  10   0        7.39       11.33      1.31 o
  -6  10   0        4.70        5.15      1.04 o
  -5  10   0        0.34       -0.50      1.18 o
  -4  10   0        0.28       -0.03      0.64 o
  -3  10   0       74.98       77.96      2.30 o
  -2  10   0        0.00        1.28      0.42 o
  -1  10   0      238.35      223.83      3.47 o
   0  10   0       29.81       34.38      1.16 o
   1  10   0       18.26       21.90      1.70 o
   2  10   0       33.25       34.10      3.21 o
   3  10   0        0.08       -0.08      0.99 o
   4  10   0       14.93       13.17      1.96 o
   5  10   0        8.83       10.94      1.91 o
  -6  11   0       11.08        8.15      1.77 o
  -5  11   0       50.22       48.72      3.18 o
  -4  11   0       68.58       56.86      2.23 o
  -3  11   0       79.30       86.29      2.74 o
  -2  11   0        2.58        4.07      0.86 o
  -1  11   0      306.90      281.65      5.95 o
   0  11   0       42.65       31.78      2.51 o
   1  11   0        6.99        5.79      1.48 o
   2  11   0        3.41        2.61      1.33 o
   3  11   0        5.44        6.33      1.58 o
  -5  12   0        4.38        4.39      1.55 o
  -4  12   0        0.26       -0.87      1.16 o
  -3  12   0      128.65      130.23      5.44 o
  -2  12   0       36.37       37.57      2.82 o
  -1  12   0        2.00        8.06      1.68 o
   0  12   0        2.19        3.04      1.36 o
   1  12   0        6.08        4.89      1.56 o
  -2 -12   1       14.84       13.03      2.05 o
  -1 -12   1        0.09       -0.08      1.14 o
   0 -12   1        1.65        0.04      1.08 o
   1 -12   1        2.02        1.24      1.27 o
   2 -12   1        5.40        7.24      1.68 o
   3 -12   1       19.87       29.06      2.59 o
   4 -12   1        5.76        9.81      1.83 o
   5 -12   1       14.07       14.23      2.15 o
  -4 -11   1      127.73      143.81      5.82 o
  -3 -11   1       32.23       31.93      2.65 o
  -2 -11   1       14.05       12.75      1.92 o
  -1 -11   1        0.01       -0.48      0.84 o
   0 -11   1        7.62       11.41      1.34 o
   1 -11   1        0.44        2.93      0.64 o
   2 -11   1       16.13       24.21      1.56 o
   3 -11   1       35.80       35.48      3.14 o
   4 -11   1       44.28       37.45      1.90 o
   5 -11   1      166.49      160.77      8.59 o
   6 -11   1        4.84        6.42      2.45 o
  -5 -10   1       12.61       17.43      2.27 o
  -4 -10   1      199.62      199.48      6.98 o
  -3 -10   1       32.22       37.44      1.72 o
  -2 -10   1        1.34        0.70      0.47 o
  -1 -10   1        5.47        5.15      0.75 o
   0 -10   1       13.26       14.39      0.73 o
   1 -10   1      108.12      117.69      2.33 o
   2 -10   1       67.86       77.09      1.63 o
   3 -10   1        2.78        2.45      0.47 o
   4 -10   1        6.92        6.03      0.93 o
   5 -10   1        2.30        4.11      0.95 o
   6 -10   1        0.81        3.35      0.94 o
   7 -10   1        1.23        1.01      1.20 o
  -6  -9   1       78.38       71.89      3.88 o
  -5  -9   1        0.01       -1.08      1.08 o
  -4  -9   1       37.39       42.37      1.45 o
  -3  -9   1       13.20       15.26      1.06 o
  -2  -9   1        1.03        1.81      0.42 o
  -1  -9   1       30.38       35.01      1.14 o
   0  -9   1       39.52       48.89      1.02 o
   1  -9   1      125.96      125.63      2.00 o
   2  -9   1      258.83      235.23      3.21 o
   3  -9   1      205.57      227.68      4.13 o
   4  -9   1       65.94       70.41      1.66 o
   5  -9   1       14.98       21.77      1.89 o
   6  -9   1        0.05        0.53      0.72 o
   7  -9   1       14.51       13.75      1.39 o
   8  -9   1       32.90       42.58      2.16 o
  -7  -8   1        2.07        1.28      1.20 o
  -6  -8   1      138.00      124.52      5.13 o
  -5  -8   1        0.55        0.56      0.52 o
  -4  -8   1       16.41       17.30      0.70 o
  -3  -8   1       10.85       14.89      0.56 o
  -2  -8   1        3.83        7.86      0.58 o
  -1  -8   1       91.63       84.98      1.45 o
   0  -8   1      245.06      241.98      2.87 o
   1  -8   1      111.05       97.27      1.99 o
   2  -8   1       27.96       18.55      0.78 o
   3  -8   1        3.48        1.87      0.37 o
   4  -8   1        2.60        1.03      0.44 o
   5  -8   1        0.12        1.00      0.63 o
   6  -8   1       87.35       66.19      2.36 o
   7  -8   1        1.37        1.42      1.08 o
   8  -8   1        7.40       20.61      1.67 o
   9  -8   1        1.31        3.20      1.06 o
  -8  -7   1       98.72       99.13      4.72 o
  -7  -7   1        0.33        1.20      1.14 o
  -6  -7   1       45.46       46.15      1.53 o
  -5  -7   1       69.29       67.93      1.35 o
  -4  -7   1       63.98       62.81      1.29 o
  -3  -7   1      656.46      627.37      6.53 o
  -2  -7   1       20.63       16.07      0.69 o
  -1  -7   1        0.31       -0.02      0.27 o
   0  -7   1       60.95       71.47      1.00 o
   1  -7   1      277.31      296.56      4.35 o
   2  -7   1      198.29      248.59      3.64 o
   3  -7   1      220.41      210.59      2.80 o
   4  -7   1        2.24        1.63      0.35 o
   5  -7   1       32.98       28.12      1.05 o
   6  -7   1      229.03      201.60      3.86 o
   7  -7   1       10.19       11.72      1.20 o
   8  -7   1        0.04        0.37      0.81 o
   9  -7   1        0.09        2.02      0.95 o
  -8  -6   1       50.84       48.89      3.19 o
  -7  -6   1        5.63        4.79      0.93 o
  -6  -6   1      139.48      138.75      2.08 o
  -5  -6   1       58.75       58.65      1.03 o
  -4  -6   1       24.30       19.08      0.79 o
  -3  -6   1      167.03      172.94      2.12 o
  -2  -6   1      140.85      142.23      1.66 o
  -1  -6   1       49.48       49.50      0.82 o
   0  -6   1       30.39       39.37      0.66 o
   1  -6   1      100.07      107.98      1.79 o
   2  -6   1       22.43       27.35      0.70 o
   3  -6   1      203.70      194.91      2.31 o
   4  -6   1      190.26      186.76      2.28 o
   5  -6   1       50.54       43.70      0.91 o
   6  -6   1      175.35      178.39      2.58 o
   7  -6   1       32.33       35.96      1.74 o
   8  -6   1        7.44        5.97      1.13 o
   9  -6   1       20.25       19.26      1.60 o
  -9  -5   1       15.44       19.84      2.35 o
  -8  -5   1       47.34       44.98      3.70 o
  -7  -5   1       69.71       74.52      2.76 o
  -6  -5   1        0.11        0.69      0.34 o
  -5  -5   1     1642.84     1619.21     14.88 o
  -4  -5   1      401.27      402.28      4.36 o
  -3  -5   1       57.70       72.32      1.10 o
  -2  -5   1      223.10      241.06      3.86 o
  -1  -5   1      368.68      417.37      4.33 o
   0  -5   1       27.71       47.26      0.66 o
   1  -5   1       28.94       26.57      0.73 o
   2  -5   1       14.99       10.41      0.41 o
   3  -5   1       68.46       59.35      0.94 o
   4  -5   1      404.89      387.94      4.18 o
   5  -5   1       96.52       86.14      1.30 o
   6  -5   1       90.35      108.35      2.22 o
   7  -5   1        1.27        2.67      0.52 o
   8  -5   1      142.42      130.83      3.57 o
   9  -5   1        0.02        1.90      0.94 o
  10  -5   1        7.09        7.11      1.17 o
  -9  -4   1       38.12       42.63      3.02 o
  -8  -4   1       85.03       82.35      4.99 o
  -7  -4   1       20.69       23.57      0.94 o
  -6  -4   1       94.48       97.80      1.74 o
  -5  -4   1      243.48      241.60      2.64 o
  -4  -4   1      431.35      440.79      4.32 o
  -3  -4   1      297.97      338.55      3.62 o
  -2  -4   1      477.29      463.04      5.81 o
  -1  -4   1       64.43       66.92      0.71 o
   0  -4   1      268.47      269.28      2.47 o
   1  -4   1      703.55      717.87      6.61 o
   2  -4   1       35.38       30.93      0.55 o
   3  -4   1       28.71       37.64      0.69 o
   4  -4   1      187.93      178.95      2.26 o
   5  -4   1        1.59        1.08      0.26 o
   6  -4   1       83.78       85.78      1.49 o
   7  -4   1       92.72       81.36      1.53 o
   8  -4   1      212.31      214.85      6.96 o
   9  -4   1       10.54       16.05      1.45 o
  10  -4   1        0.16       -0.81      0.81 o
  -9  -3   1        0.71        1.57      0.97 o
  -8  -3   1       58.77       62.05      2.29 o
  -7  -3   1      733.56      723.91      8.33 o
  -6  -3   1      476.80      479.49      5.67 o
  -5  -3   1      159.97      141.74      2.00 o
  -4  -3   1      120.29       91.25      1.38 o
  -3  -3   1     1500.62     1644.64     17.55 o
  -2  -3   1      548.80      545.06      5.06 o
  -1  -3   1       50.38       40.44      0.50 o
   0  -3   1     1038.75      993.79      8.94 o
   1  -3   1      316.00      367.51      3.24 o
   2  -3   1      219.33      161.74      1.76 o
   3  -3   1      382.90      346.25      3.64 o
   4  -3   1      596.17      616.42      6.29 o
   5  -3   1      104.31      105.02      1.60 o
   6  -3   1      269.07      261.27      3.67 o
   7  -3   1       27.74       31.13      0.92 o
   8  -3   1        0.66        2.87      0.82 o
   9  -3   1        1.49        1.18      0.78 o
  10  -3   1       10.92       11.14      2.39 o
 -10  -2   1        4.17        2.61      0.99 o
  -9  -2   1       14.12       16.19      1.64 o
  -8  -2   1       39.39       36.88      1.44 o
  -7  -2   1      195.91      206.18      2.64 o
  -6  -2   1      273.30      267.98      3.13 o
  -5  -2   1      295.78      268.13      3.31 o
  -4  -2   1       11.26        9.68      0.74 o
  -3  -2   1     3659.33     3710.53     33.30 o
  -2  -2   1      920.36     1029.54     10.00 o
  -1  -2   1      340.31      280.20      2.46 o
   0  -2   1      384.31      340.72      3.15 o
   1  -2   1      194.49      218.33      3.05 o
   2  -2   1      173.85      149.16      1.74 o
   3  -2   1      150.53      115.83      1.28 o
   4  -2   1        0.18        1.24      0.20 o
   5  -2   1      426.25      414.65      4.86 o
   6  -2   1      828.35      809.80     11.93 o
   7  -2   1        4.62        2.52      0.42 o
   8  -2   1       14.12       11.93      0.94 o
   9  -2   1       53.93       43.19      5.43 o
  10  -2   1        1.41        0.33      0.83 o
 -10  -1   1       19.65       13.62      1.43 o
  -9  -1   1      186.98      184.81      4.59 o
  -8  -1   1      220.05      245.53      4.43 o
  -7  -1   1       84.61       91.12      1.79 o
  -6  -1   1       58.39       54.66      1.01 o
  -5  -1   1      216.57      228.50      2.76 o
  -4  -1   1      163.59      154.27      1.84 o
  -3  -1   1     1158.26     1191.72      9.50 o
  -2  -1   1      342.34      416.02      3.40 o
  -1  -1   1      134.48      137.55      1.17 o
   0  -1   1       57.39       24.28      0.70 o
   1  -1   1      394.89      510.00      4.32 o
   2  -1   1     5391.14     5413.17     45.53 o
   3  -1   1       40.21       35.39      0.50 o
   4  -1   1        0.44        1.02      0.19 o
   5  -1   1      106.51      124.33      1.97 o
   6  -1   1       78.47       81.68      1.57 o
   7  -1   1       24.53       36.37      1.07 o
   8  -1   1       12.33        8.55      0.82 o
   9  -1   1      106.40      111.21      3.27 o
  10  -1   1        0.10        0.46      1.14 o
 -10   0   1        1.04        4.31      1.04 o
  -9   0   1      152.58      151.52      4.01 o
  -8   0   1        6.40        5.72      0.74 o
  -7   0   1      634.41      594.14      6.34 o
  -6   0   1        3.49        3.93      0.38 o
  -5   0   1     1093.41     1105.05     11.97 o
  -4   0   1     1086.13     1034.65     10.24 o
  -3   0   1      982.13     1000.97      8.49 o
  -2   0   1     1177.83     1146.04     14.11 o
  -1   0   1     3269.75     3417.20     87.40 o
   1   0   1     1501.28     1805.74     17.55 o
   2   0   1      743.98      712.58      6.47 o
   3   0   1     1052.87     1083.49      9.80 o
   4   0   1      920.88      922.88      9.17 o
   5   0   1      126.23      134.10      1.88 o
   6   0   1       21.51       22.31      0.72 o
   7   0   1      171.46      170.52      2.46 o
   8   0   1        0.10        2.10      0.60 o
   9   0   1       32.77       32.58      1.79 o
  10   0   1        0.61       -1.04      1.04 o
 -10   1   1       35.73       38.19      2.04 o
  -9   1   1        0.03        0.11      0.74 o
  -8   1   1       34.93       26.92      1.23 o
  -7   1   1      301.71      274.97      5.81 o
  -6   1   1        3.01        3.63      0.32 o
  -5   1   1      942.93      986.68      9.86 o
  -4   1   1      424.30      434.36      4.49 o
  -3   1   1      454.98      481.65      4.20 o
  -2   1   1      142.17      165.05      1.51 o
  -1   1   1      211.61      242.80      2.09 o
   0   1   1      352.11      318.30      4.35 o
   1   1   1      261.19      247.13      2.38 o
   2   1   1        0.11        1.75      0.16 o
   3   1   1      526.13      605.39      6.04 o
   4   1   1        7.82       14.80      0.46 o
   5   1   1      220.27      243.80      3.03 o
   6   1   1       42.09       38.25      0.92 o
   7   1   1      740.68      741.52      8.83 o
   8   1   1       19.27       18.18      1.06 o
   9   1   1        6.24        5.14      1.01 o
 -10   2   1       27.84       40.45      2.23 o
  -9   2   1       56.46       59.25      2.30 o
  -8   2   1       39.02       30.62      1.30 o
  -7   2   1      213.76      230.35      3.30 o
  -6   2   1       38.93       39.07      0.80 o
  -5   2   1       16.92       14.00      0.48 o
  -4   2   1      497.06      517.90      5.30 o
  -3   2   1     1397.89     1467.20     17.01 o
  -1   2   1      510.10      651.30      5.86 o
   0   2   1      441.50      448.12      3.80 o
   1   2   1     1126.55     1344.75     11.35 o
   2   2   1      314.52      291.74      2.76 o
   3   2   1      588.01      729.32      7.47 o
   4   2   1       33.99       33.92      0.72 o
   5   2   1       31.01       35.58      0.80 o
   6   2   1       12.65       12.16      0.60 o
   7   2   1      327.75      321.32      4.54 o
   8   2   1        2.92        3.65      0.66 o
   9   2   1       18.56       20.20      2.21 o
 -10   3   1        0.49        1.10      0.84 o
  -9   3   1       32.34       25.81      1.62 o
  -8   3   1       47.21       43.67      1.71 o
  -7   3   1       73.82       85.73      1.52 o
  -6   3   1       37.67       31.52      0.73 o
  -5   3   1      343.79      339.88      4.26 o
  -4   3   1      208.99      196.22      4.01 o
  -3   3   1      209.05      167.06      2.15 o
  -2   3   1        7.35        8.83      0.29 o
  -1   3   1     2826.43     2814.91     25.34 o
   0   3   1      181.83      138.17      1.29 o
   1   3   1        7.19       12.55      0.27 o
   2   3   1      241.95      245.89      2.40 o
   3   3   1      671.92      688.12      8.14 o
   4   3   1      164.58      176.48      2.27 o
   5   3   1      247.46      253.09      2.89 o
   6   3   1       49.29       50.75      1.00 o
   7   3   1       20.60       19.42      0.77 o
   8   3   1        0.15       -0.59      0.59 o
   9   3   1       40.77       53.02      3.28 o
 -10   4   1        0.34        0.22      0.82 o
  -9   4   1        0.02       -0.09      1.22 o
  -8   4   1        3.57        6.85      0.98 o
  -7   4   1       97.17       89.23      2.35 o
  -6   4   1      175.08      168.60      2.14 o
  -5   4   1       48.02       57.86      0.97 o
  -4   4   1     6082.82     6352.95     67.76 o
  -3   4   1     1337.79     1538.50     15.03 o
  -2   4   1      594.21      604.43      5.60 o
  -1   4   1      166.03      140.56      1.36 o
   0   4   1        0.41        3.22      0.18 o
   1   4   1        1.53        1.59      0.18 o
   2   4   1        1.63        4.54      0.22 o
   3   4   1      431.00      430.60      4.47 o
   4   4   1       28.07       24.37      0.65 o
   5   4   1      365.60      374.27      4.09 o
   6   4   1        5.29        6.67      0.41 o
   7   4   1       33.79       31.87      1.05 o
   8   4   1        0.88        1.13      1.05 o
   9   4   1      112.26      109.99      4.94 o
 -10   5   1        1.41        0.01      0.86 o
  -9   5   1        3.14       -0.26      1.16 o
  -8   5   1        0.19       -0.05      1.29 o
  -7   5   1       24.15       18.60      0.93 o
  -6   5   1       49.44       53.91      1.19 o
  -5   5   1       56.61       59.09      1.15 o
  -4   5   1       38.23       36.65      0.83 o
  -3   5   1      392.79      414.81      4.77 o
  -2   5   1      477.52      528.49      6.57 o
  -1   5   1     1099.59     1155.35     14.07 o
   0   5   1        3.83        7.51      0.34 o
   1   5   1      262.62      237.25      2.39 o
   2   5   1       32.54       26.58      0.48 o
   3   5   1        7.80       11.86      0.53 o
   4   5   1        3.30        6.74      0.39 o
   5   5   1       43.40       49.90      0.95 o
   6   5   1        0.50        0.61      0.36 o
   7   5   1       27.63       28.74      2.18 o
   8   5   1       47.05       45.50      3.03 o
 -10   6   1        7.94        6.82      1.22 o
  -9   6   1       55.49       68.67      2.61 o
  -8   6   1       19.72       18.01      1.76 o
  -7   6   1        0.01        0.00      0.44 o
  -6   6   1      961.76     1045.14     13.43 o
  -5   6   1      268.29      277.00      3.54 o
  -4   6   1       44.41       42.22      0.93 o
  -3   6   1      312.30      321.68      3.85 o
  -2   6   1      276.30      296.89      3.50 o
  -1   6   1      482.52      465.38      5.28 o
   0   6   1       12.39       11.11      0.41 o
   1   6   1      610.29      588.61      6.01 o
   2   6   1       27.19       23.38      0.57 o
   3   6   1      152.00      160.83      1.93 o
   4   6   1       12.30       21.06      0.61 o
   5   6   1       67.76       81.28      1.66 o
   6   6   1        5.84        5.50      1.00 o
   7   6   1       60.13       66.20      3.48 o
   8   6   1        8.11        9.99      1.85 o
  -9   7   1        2.13        2.29      0.95 o
  -8   7   1      111.00       98.38      3.10 o
  -7   7   1        3.90        7.46      0.81 o
  -6   7   1      109.22      130.78      2.41 o
  -5   7   1       78.99       73.07      1.79 o
  -4   7   1      162.15      169.75      2.37 o
  -3   7   1      204.01      186.14      2.49 o
  -2   7   1       92.49      112.28      1.35 o
  -1   7   1      139.83      140.76      1.75 o
   0   7   1      104.49       89.42      1.38 o
   1   7   1        4.65        6.59      0.52 o
   2   7   1       14.35       18.66      0.60 o
   3   7   1      311.70      311.22      3.39 o
   4   7   1       14.78       14.18      0.76 o
   5   7   1        5.18        6.95      1.36 o
   6   7   1       41.40       53.88      2.96 o
   7   7   1       43.44       50.28      3.19 o
  -9   8   1        0.06        5.18      1.14 o
  -8   8   1       96.12      100.51      7.32 o
  -7   8   1      182.90      177.59      3.57 o
  -6   8   1       16.49       21.09      1.00 o
  -5   8   1       30.31       46.13      1.28 o
  -4   8   1      190.09      176.39      2.26 o
  -3   8   1      352.99      311.99      3.23 o
  -2   8   1       17.81       16.36      0.59 o
  -1   8   1      115.95      100.68      1.43 o
   0   8   1        8.35       10.55      0.52 o
   1   8   1       12.00        9.67      0.51 o
   2   8   1      158.42      172.69      2.26 o
   3   8   1       40.82       44.40      1.49 o
   4   8   1        0.37        0.06      0.85 o
   5   8   1        5.03        7.76      1.45 o
   6   8   1        1.36        1.12      1.20 o
  -8   9   1       11.80       22.01      1.75 o
  -7   9   1       20.40       23.32      1.63 o
  -6   9   1       62.64       59.76      1.81 o
  -5   9   1        0.38        0.52      0.45 o
  -4   9   1       91.92       81.65      2.03 o
  -3   9   1      216.20      208.23      2.85 o
  -2   9   1       14.47       14.25      0.60 o
  -1   9   1      161.95      144.66      2.13 o
   0   9   1      391.15      404.23      5.98 o
   1   9   1      448.27      448.50      6.92 o
   2   9   1        2.16        1.77      0.80 o
   3   9   1        3.79        4.96      1.24 o
   4   9   1        0.13       -0.56      0.96 o
   5   9   1        9.21       11.23      1.81 o
  -7  10   1        1.41        3.13      1.42 o
  -6  10   1       44.16       46.40      2.08 o
  -5  10   1        8.37        8.69      1.62 o
  -4  10   1        9.49        6.76      0.64 o
  -3  10   1       15.29       13.09      0.94 o
  -2  10   1       69.45       60.74      1.46 o
  -1  10   1       36.39       36.64      1.31 o
   0  10   1       10.62        7.55      1.02 o
   1  10   1        5.96        6.22      1.49 o
   2  10   1      137.99      135.29      3.66 o
   3  10   1       25.03       26.35      2.30 o
   4  10   1        1.58        7.53      1.65 o
  -6  11   1       10.82        9.24      1.83 o
  -5  11   1       55.98       59.65      3.51 o
  -4  11   1        0.11        0.53      1.12 o
  -3  11   1       21.97       14.08      1.97 o
  -2  11   1       66.48       74.43      3.80 o
  -1  11   1      670.34      705.37     18.69 o
   0  11   1       22.31       21.30      2.22 o
   1  11   1       33.23       32.82      2.55 o
   2  11   1       10.06       11.00      1.82 o
   3  11   1        0.28        1.94      1.27 o
  -4  12   1        1.99        1.99      1.32 o
  -3  12   1       21.86       15.94      2.23 o
  -2  12   1        4.03        2.20      1.35 o
  -1  12   1        4.13        3.51      1.40 o
   0  12   1       82.64       83.70      4.13 o
   1  12   1        6.96        6.15      1.59 o
   1 -13   2        3.25        5.82      1.70 o
   2 -13   2        6.38       12.59      2.12 o
  -2 -12   2       41.12       40.55      3.00 o
  -1 -12   2       14.68       19.96      2.36 o
   0 -12   2       35.12       44.12      3.03 o
   1 -12   2        2.69        5.28      1.70 o
   2 -12   2        9.24       14.44      1.42 o
   3 -12   2       10.87       15.94      1.48 o
   4 -12   2        1.31        2.24      0.93 o
   5 -12   2       19.77       20.34      2.51 o
  -4 -11   2        1.97       -0.08      1.27 o
  -3 -11   2        4.76        3.27      1.38 o
  -2 -11   2      140.15      146.84      5.09 o
  -1 -11   2        0.63       -0.69      0.71 o
   0 -11   2        6.21       10.52      1.17 o
   1 -11   2       12.32       10.10      1.27 o
   2 -11   2       23.64       21.47      1.23 o
   3 -11   2        4.41        4.30      1.20 o
   4 -11   2        0.14        1.12      1.17 o
   5 -11   2       81.00       82.67      2.87 o
   6 -11   2        0.84        1.39      0.90 o
  -5 -10   2       49.49       55.16      3.40 o
  -4 -10   2        2.18        1.24      1.21 o
  -3 -10   2       48.88       47.53      2.02 o
  -2 -10   2       33.79       30.17      1.14 o
  -1 -10   2        1.15        1.61      0.45 o
   0 -10   2       46.14       55.97      1.31 o
   1 -10   2        1.50        0.68      0.42 o
   2 -10   2        1.42        0.41      0.41 o
   3 -10   2       67.21       72.20      2.78 o
   4 -10   2       13.94        9.27      1.89 o
   5 -10   2       44.09       46.18      2.07 o
   6 -10   2        0.45        1.42      0.84 o
   7 -10   2        0.29       -0.22      0.83 o
  -6  -9   2       12.09       12.81      1.96 o
  -5  -9   2        0.10       -0.42      0.71 o
  -4  -9   2      118.78      112.16      2.19 o
  -3  -9   2        5.15        5.25      0.60 o
  -2  -9   2       14.09       15.02      0.75 o
  -1  -9   2       12.10       13.51      0.56 o
   0  -9   2        2.71        2.72      0.40 o
   1  -9   2      136.40      126.46      1.80 o
   2  -9   2       17.99       21.50      1.37 o
   3  -9   2      579.17      569.03      7.62 o
   4  -9   2        9.56        8.12      0.71 o
   5  -9   2       13.70       11.88      1.20 o
   6  -9   2        0.14        2.09      0.84 o
   7  -9   2        0.28        0.53      0.85 o
   8  -9   2       23.86       28.00      3.97 o
  -7  -8   2        8.97        7.99      1.74 o
  -6  -8   2        7.57        6.86      1.07 o
  -5  -8   2        5.74        3.54      0.59 o
  -4  -8   2       32.49       27.28      0.85 o
  -3  -8   2       15.86       19.34      0.97 o
  -2  -8   2      122.61      114.27      1.95 o
  -1  -8   2       35.22       35.06      0.80 o
   0  -8   2      103.78      104.50      1.39 o
   1  -8   2      100.82       95.00      1.31 o
   2  -8   2        1.73        2.70      0.43 o
   3  -8   2       94.92       90.49      1.58 o
   4  -8   2        0.11        0.40      0.43 o
   5  -8   2       42.79       43.13      1.30 o
   6  -8   2       74.27       84.75      2.72 o
   7  -8   2      108.83      119.99      3.48 o
   8  -8   2       16.48        9.90      1.29 o
  -8  -7   2       27.03       23.21      2.58 o
  -7  -7   2        1.17        1.33      0.80 o
  -6  -7   2       21.00       25.44      1.23 o
  -5  -7   2       17.80       13.89      0.63 o
  -4  -7   2        6.74        5.38      0.47 o
  -3  -7   2        9.16       16.22      0.65 o
  -2  -7   2       25.55       23.32      0.65 o
  -1  -7   2      341.32      354.00      4.07 o
   0  -7   2      139.16      142.09      1.69 o
   1  -7   2     2118.75     2202.46     21.52 o
   2  -7   2        0.12       -0.26      0.36 o
   3  -7   2        6.82        7.77      0.44 o
   4  -7   2        8.38        6.75      0.44 o
   5  -7   2      209.26      215.91      2.98 o
   6  -7   2       77.64       98.67      2.38 o
   7  -7   2       43.93       48.21      2.44 o
   8  -7   2       14.62        7.18      1.15 o
   9  -7   2       10.15       12.09      2.13 o
  -8  -6   2       37.09       39.37      2.00 o
  -7  -6   2        0.08       -0.06      0.55 o
  -6  -6   2        1.79        1.86      0.43 o
  -5  -6   2        2.06        0.93      0.27 o
  -4  -6   2       47.36       47.58      1.21 o
  -3  -6   2      604.17      587.61      6.70 o
  -2  -6   2      418.82      445.45      4.68 o
  -1  -6   2      159.96      145.67      1.67 o
   0  -6   2       32.99       50.79      0.80 o
   1  -6   2      369.82      390.39      5.14 o
   2  -6   2      129.11      132.27      1.69 o
   3  -6   2        6.72        6.17      0.42 o
   4  -6   2        6.36        9.16      0.45 o
   5  -6   2      117.33      123.83      1.94 o
   6  -6   2       47.28       50.21      1.18 o
   7  -6   2       18.84       20.18      1.46 o
   8  -6   2        0.07        0.45      1.46 o
   9  -6   2        0.75       -0.69      0.97 o
  -9  -5   2       18.50       21.82      2.69 o
  -8  -5   2        8.79       10.40      2.38 o
  -7  -5   2        0.08        0.30      0.47 o
  -6  -5   2       32.37       24.16      0.83 o
  -5  -5   2      168.65      164.60      1.99 o
  -4  -5   2        0.84        1.02      0.24 o
  -3  -5   2      617.89      597.63      7.12 o
  -2  -5   2       37.67       52.64      0.80 o
  -1  -5   2     2120.04     2314.40     20.84 o
   0  -5   2     1030.04     1141.37     10.44 o
   1  -5   2     1337.17     1392.20     13.70 o
   2  -5   2       26.55       15.99      0.50 o
   3  -5   2      392.55      356.51      3.84 o
   4  -5   2       22.63       25.80      0.63 o
   5  -5   2       29.10       33.23      0.88 o
   6  -5   2        1.95        0.71      0.37 o
   7  -5   2       39.88       35.13      1.36 o
   8  -5   2       23.76       28.83      2.79 o
   9  -5   2        6.91       13.57      1.38 o
  -9  -4   2        3.40        4.24      1.05 o
  -8  -4   2       20.30       18.22      1.46 o
  -7  -4   2       22.50       22.19      1.03 o
  -6  -4   2       55.52       53.40      1.12 o
  -5  -4   2      440.96      453.62      4.53 o
  -4  -4   2      178.87      191.48      2.59 o
  -3  -4   2      361.75      309.64      3.11 o
  -2  -4   2      388.55      373.36      3.62 o
  -1  -4   2       53.48       36.46      0.64 o
   0  -4   2       61.12       61.48      0.76 o
   1  -4   2      549.38      567.61      4.96 o
   2  -4   2      488.79      470.45      4.83 o
   3  -4   2       30.82       17.01      0.53 o
   4  -4   2       24.78       27.49      0.62 o
   5  -4   2        1.60        1.69      0.33 o
   6  -4   2       29.61       22.04      0.76 o
   7  -4   2       33.01       39.68      1.16 o
   8  -4   2       21.33       25.55      1.83 o
   9  -4   2        2.14        5.67      1.04 o
 -10  -3   2       18.82       18.10      2.71 o
  -9  -3   2       16.77       17.78      1.52 o
  -8  -3   2        3.79        2.93      0.88 o
  -7  -3   2     1059.73     1036.52     10.63 o
  -6  -3   2      103.37      101.71      1.54 o
  -5  -3   2      119.98      142.56      1.85 o
  -4  -3   2        1.80        5.53      0.34 o
  -3  -3   2      273.44      328.19      3.67 o
  -2  -3   2     2457.91     2567.94     19.37 o
  -1  -3   2     2003.08     1980.73     14.87 o
   0  -3   2      740.74      750.85      6.03 o
   1  -3   2      225.24      241.28      2.35 o
   2  -3   2      474.71      538.07      5.00 o
   3  -3   2        5.89        8.32      0.53 o
   4  -3   2        5.73        3.76      0.38 o
   5  -3   2       21.70       22.67      0.75 o
   6  -3   2      182.38      171.68      2.68 o
   7  -3   2       13.01       18.34      1.17 o
   8  -3   2       42.70       43.09      2.22 o
   9  -3   2        6.31        6.76      1.08 o
  10  -3   2        5.97        3.21      1.44 o
 -10  -2   2       19.23       19.85      1.66 o
  -9  -2   2       56.66       63.15      2.48 o
  -8  -2   2       12.81       17.85      1.42 o
  -7  -2   2      692.50      690.58      7.30 o
  -6  -2   2       25.75       23.41      0.70 o
  -5  -2   2       90.94       96.12      1.67 o
  -4  -2   2       74.84       87.10      1.69 o
  -3  -2   2      126.81      122.83      1.21 o
  -2  -2   2        5.58       21.13      0.37 o
  -1  -2   2     4014.39     3758.46     34.89 o
   0  -2   2      660.35      584.20      7.42 o
   1  -2   2      189.61      169.38      1.56 o
   2  -2   2      330.04      381.00      3.34 o
   3  -2   2      353.96      328.99      3.17 o
   4  -2   2      622.23      596.08      6.67 o
   5  -2   2      275.59      322.22      3.89 o
   6  -2   2      142.09      158.18      2.25 o
   7  -2   2       69.91       59.04      1.37 o
   8  -2   2        2.43        3.97      0.67 o
   9  -2   2       21.63       26.84      1.64 o
  10  -2   2       12.81       17.69      2.26 o
 -10  -1   2        4.98        6.27      1.16 o
  -9  -1   2      394.90      382.80      7.93 o
  -8  -1   2      522.14      469.80      9.52 o
  -7  -1   2      237.42      220.44      2.75 o
  -6  -1   2       20.31       18.51      0.60 o
  -5  -1   2       28.84       29.75      0.62 o
  -4  -1   2      421.14      489.91      4.67 o
  -3  -1   2       26.33       32.91      0.52 o
  -2  -1   2       76.68       43.12      0.49 o
  -1  -1   2     2152.79     2157.13     17.13 o
   0  -1   2      184.49      171.97      1.90 o
   1  -1   2      109.84       76.57      0.88 o
   2  -1   2      282.60      320.29      3.01 o
   3  -1   2      208.34      229.00      2.28 o
   4  -1   2     1248.33     1300.13     14.01 o
   5  -1   2       32.35       35.59      0.81 o
   6  -1   2       32.34       31.12      0.84 o
   7  -1   2       17.27       11.38      0.62 o
   8  -1   2        1.06        1.43      0.56 o
   9  -1   2       89.50       90.44      2.90 o
 -10   0   2       20.73       16.10      1.56 o
  -9   0   2      182.54      202.04      5.05 o
  -8   0   2        0.81        1.82      0.59 o
  -7   0   2       70.08       72.16      1.28 o
  -6   0   2        4.56        4.09      0.31 o
  -5   0   2       79.70       63.59      1.03 o
  -4   0   2      138.37      142.68      1.74 o
  -3   0   2     1493.58     1504.87     12.69 o
  -2   0   2        2.70        6.01      0.17 o
  -1   0   2     2474.91     2349.98     21.05 o
   1   0   2       30.93       18.33      1.03 o
   2   0   2      891.99     1028.16      9.96 o
   3   0   2     1101.02     1301.89     11.72 o
   4   0   2     1733.72     1910.23     18.57 o
   5   0   2       57.71       51.68      0.97 o
   6   0   2      234.43      242.77      3.13 o
   7   0   2      127.82      120.90      2.13 o
   8   0   2       70.61       53.54      2.46 o
   9   0   2       77.76       68.69      3.63 o
 -10   1   2      219.38      243.42      8.27 o
  -9   1   2       30.10       32.14      1.76 o
  -8   1   2       62.91       68.30      2.48 o
  -7   1   2        0.32        1.79      0.32 o
  -6   1   2       25.48       21.03      0.57 o
  -5   1   2        7.09        4.06      0.29 o
  -4   1   2       78.69       95.46      1.24 o
  -3   1   2       60.04       64.35      0.69 o
  -2   1   2       66.71       76.29      0.74 o
  -1   1   2      845.64      791.84      8.37 o
   0   1   2     6284.51     6191.80    145.70 o
   1   1   2     1667.12     1662.87     19.75 o
   2   1   2     1445.32     1617.12     19.45 o
   3   1   2      231.46      244.18      2.59 o
   4   1   2      258.76      279.58      3.02 o
   5   1   2       13.66       16.07      0.56 o
   6   1   2       62.14       71.19      1.46 o
   7   1   2       82.06       83.98      1.68 o
   8   1   2       55.50       44.25      1.48 o
   9   1   2       43.90       46.42      3.03 o
 -10   2   2        4.84        2.24      1.04 o
  -9   2   2      115.58      111.59      3.26 o
  -8   2   2        2.57        1.02      0.48 o
  -7   2   2       92.38       83.44      1.71 o
  -6   2   2       47.46       45.83      0.81 o
  -5   2   2      104.92      108.97      1.34 o
  -4   2   2       11.02        7.14      0.33 o
  -3   2   2     1036.61     1168.30      9.87 o
  -2   2   2      176.34      205.39      1.99 o
  -1   2   2      511.43      542.08      5.27 o
   0   2   2     1257.52     1350.95     18.41 o
   1   2   2      208.82      205.38      2.56 o
   2   2   2     7898.51     8709.75     91.65 o
   3   2   2      144.68      133.72      1.41 o
   4   2   2      123.38      145.99      1.74 o
   5   2   2       13.01       10.09      0.42 o
   6   2   2      276.29      286.04      3.26 o
   7   2   2       58.29       59.28      2.14 o
   8   2   2        3.17        3.63      1.26 o
   9   2   2        0.30       -0.98      0.98 o
 -10   3   2       15.64        9.50      1.25 o
  -9   3   2       28.63       30.87      1.80 o
  -8   3   2       24.12       25.52      1.06 o
  -7   3   2       80.65       65.32      1.21 o
  -6   3   2       10.43       11.01      0.51 o
  -5   3   2       14.43       12.15      0.56 o
  -4   3   2        2.88        2.33      0.27 o
  -3   3   2      117.71      140.39      1.51 o
  -2   3   2     1355.63     1298.30     11.63 o
  -1   3   2      969.35      902.34      8.07 o
   0   3   2      248.59      300.48      2.99 o
   1   3   2      175.59      221.18      2.51 o
   2   3   2      188.41      163.19      2.09 o
   3   3   2      243.31      276.14      2.91 o
   4   3   2       44.66       42.28      0.79 o
   5   3   2      237.88      234.60      2.94 o
   6   3   2        0.82        1.16      0.30 o
   7   3   2       66.11       72.86      1.78 o
   8   3   2        6.01        2.96      1.20 o
   9   3   2       12.36       12.25      1.98 o
 -10   4   2        1.13        0.91      0.98 o
  -9   4   2       61.47       75.84      3.34 o
  -8   4   2       58.58       68.83      1.68 o
  -7   4   2        3.86        5.19      0.73 o
  -6   4   2      141.53      155.02      2.05 o
  -5   4   2      667.72      702.55      7.21 o
  -4   4   2     2420.71     2572.31     24.96 o
  -3   4   2      590.17      603.77      5.63 o
  -2   4   2      427.26      422.44      3.97 o
  -1   4   2        0.06        3.64      0.16 o
   0   4   2     1241.59     1441.92     13.93 o
   1   4   2      428.49      560.70      5.89 o
   2   4   2      624.67      650.57      6.47 o
   3   4   2       30.13       32.65      0.57 o
   4   4   2      101.32      110.53      1.82 o
   5   4   2       80.94       76.29      1.25 o
   6   4   2        0.61        0.55      0.42 o
   7   4   2       30.31       33.58      1.60 o
   8   4   2       39.37       38.48      2.74 o
 -10   5   2        0.16        0.02      0.83 o
  -9   5   2       16.45       15.79      1.42 o
  -8   5   2        3.13        3.34      0.68 o
  -7   5   2       57.72       67.70      1.62 o
  -6   5   2       16.76       18.20      0.95 o
  -5   5   2      163.40      157.67      2.02 o
  -4   5   2       73.44       71.48      1.09 o
  -3   5   2       14.00       13.89      0.44 o
  -2   5   2       30.05       32.34      0.54 o
  -1   5   2      470.69      486.53      4.53 o
   0   5   2       98.76       92.95      1.46 o
   1   5   2       96.91      111.15      1.35 o
   2   5   2      403.44      428.18      4.41 o
   3   5   2      266.57      268.76      4.20 o
   4   5   2        1.49        1.87      0.30 o
   5   5   2       38.11       35.71      0.94 o
   6   5   2       14.04       14.18      1.19 o
   7   5   2        6.43       11.74      1.14 o
   8   5   2       44.68       61.86      3.54 o
 -10   6   2        7.13        7.61      1.25 o
  -9   6   2        0.82        0.25      0.83 o
  -8   6   2       24.31       25.96      1.31 o
  -7   6   2        4.35        0.97      0.51 o
  -6   6   2     2405.92     2333.26     34.94 o
  -5   6   2      412.59      461.77      4.97 o
  -4   6   2       43.45       47.41      0.88 o
  -3   6   2        0.00        0.14      0.36 o
  -2   6   2       11.13       13.26      0.37 o
  -1   6   2      224.23      231.30      2.71 o
   0   6   2       35.30       36.24      0.84 o
   1   6   2      110.03       98.74      1.67 o
   2   6   2        0.69        0.67      0.32 o
   3   6   2      238.53      218.38      3.04 o
   4   6   2        2.00        2.99      0.47 o
   5   6   2       65.49       66.20      2.24 o
   6   6   2       11.91       11.73      1.61 o
   7   6   2       67.48       67.54      3.56 o
  -9   7   2        2.35        1.36      0.93 o
  -8   7   2        0.17       -0.36      1.45 o
  -7   7   2        3.05        3.17      0.67 o
  -6   7   2      111.75       86.20      1.62 o
  -5   7   2       68.81       66.93      1.18 o
  -4   7   2       12.66       13.15      0.53 o
  -3   7   2        4.57        3.54      0.31 o
  -2   7   2       57.85       43.26      0.77 o
  -1   7   2      115.52      102.96      1.44 o
   0   7   2        7.53        6.14      0.51 o
   1   7   2       35.57       41.00      0.99 o
   2   7   2        0.57        2.01      0.38 o
   3   7   2       32.51       30.98      1.44 o
   4   7   2        0.13        0.77      0.89 o
   5   7   2       60.88       62.64      3.16 o
   6   7   2      118.13      104.15      4.44 o
  -9   8   2        0.06        1.96      1.00 o
  -8   8   2      502.80      490.44     15.51 o
  -7   8   2      236.23      201.73      4.80 o
  -6   8   2        5.90        3.61      0.56 o
  -5   8   2       28.52       21.70      0.80 o
  -4   8   2        1.58        0.58      0.32 o
  -3   8   2       63.73       57.34      1.23 o
  -2   8   2       68.55       58.24      0.97 o
  -1   8   2      160.07      168.45      2.19 o
   0   8   2       98.41       89.49      1.89 o
   1   8   2       90.44       77.13      2.28 o
   2   8   2        1.03        3.09      1.60 o
   3   8   2       96.44       97.87      3.90 o
   4   8   2        1.08        1.88      1.03 o
   5   8   2       42.79       44.59      2.87 o
   6   8   2        4.68        7.66      1.61 o
  -8   9   2       48.25       40.09      3.13 o
  -7   9   2       25.70       28.98      2.66 o
  -6   9   2        8.90        7.51      0.98 o
  -5   9   2       30.93       45.47      1.53 o
  -4   9   2        0.45        1.29      0.43 o
  -3   9   2        0.79        0.72      0.33 o
  -2   9   2        2.42        5.14      0.43 o
  -1   9   2        0.27       -0.25      0.48 o
   0   9   2       27.54       34.14      3.71 o
   1   9   2      108.83      102.89      4.40 o
   2   9   2       10.48        7.78      0.95 o
   3   9   2      107.78      108.32      4.33 o
   4   9   2      242.08      261.34      8.23 o
   5   9   2       39.15       43.81      2.93 o
  -7  10   2        6.11        3.93      1.48 o
  -6  10   2        2.36        5.29      1.54 o
  -5  10   2       18.84       18.71      2.11 o
  -4  10   2        0.43        0.13      1.50 o
  -3  10   2       25.50       29.28      1.62 o
  -2  10   2       17.82       17.65      1.40 o
  -1  10   2        1.35        2.46      0.77 o
   0  10   2       32.62       37.03      1.77 o
   1  10   2       58.43       63.37      2.29 o
   2  10   2       26.49       30.29      1.72 o
   3  10   2      116.09      126.83      5.03 o
   4  10   2       21.31       23.40      2.50 o
  -6  11   2        5.26        4.03      1.53 o
  -5  11   2       28.04       31.13      2.63 o
  -4  11   2       21.36       30.09      2.52 o
  -3  11   2       29.79       31.52      2.57 o
  -2  11   2      111.86      102.33      4.44 o
  -1  11   2      152.24      139.48      3.80 o
   0  11   2       13.11       14.32      1.89 o
   1  11   2       18.38       19.00      2.08 o
   2  11   2        4.55        4.82      1.53 o
  -4  12   2        0.90        1.71      1.38 o
  -3  12   2        2.95        5.84      1.59 o
  -2  12   2       12.95       19.87      2.33 o
  -1  12   2        0.68        0.04      1.10 o
   0 -13   3       11.38       15.05      2.23 o
   1 -13   3        1.71        2.64      1.52 o
   2 -13   3       39.92       36.09      4.25 o
  -3 -12   3       18.95       23.01      2.68 o
  -2 -12   3       13.22       13.08      2.07 o
  -1 -12   3        3.94        3.25      1.02 o
   0 -12   3        8.77       15.69      1.45 o
   1 -12   3       34.77       24.18      1.76 o
   2 -12   3       33.68       28.11      3.12 o
   3 -12   3       28.84       33.19      1.95 o
   4 -12   3        0.30        0.22      0.85 o
   5 -12   3       18.26       21.68      2.59 o
  -4 -11   3       11.12        8.26      1.89 o
  -3 -11   3        5.88        7.76      1.78 o
  -2 -11   3        3.06        2.73      1.42 o
  -1 -11   3        0.00        0.61      0.66 o
   0 -11   3       41.96       37.31      1.52 o
   1 -11   3       31.11       30.01      1.75 o
   2 -11   3       74.02       67.65      2.48 o
   3 -11   3        8.37        9.71      1.23 o
   4 -11   3        0.09       -0.26      1.12 o
   5 -11   3       50.50       51.20      2.29 o
   6 -11   3        1.32        1.53      0.93 o
  -5 -10   3        1.58        4.86      1.11 o
  -4 -10   3       43.88       37.01      1.92 o
  -3 -10   3       19.74       20.54      1.25 o
  -2 -10   3       53.43       57.32      1.79 o
  -1 -10   3       57.76       57.88      1.38 o
   0 -10   3       38.41       31.86      1.05 o
   1 -10   3        0.42       -0.10      0.38 o
   2 -10   3       32.77       28.51      1.44 o
   3 -10   3       66.66       55.89      3.08 o
   4 -10   3        1.60        3.79      0.90 o
   5 -10   3      132.89      136.89      3.80 o
   6 -10   3       15.99       20.96      1.69 o
   7 -10   3        2.77        8.76      1.29 o
  -6  -9   3       38.23       43.02      2.66 o
  -5  -9   3        2.82        3.55      1.05 o
  -4  -9   3       59.16       65.11      1.93 o
  -3  -9   3        6.29        7.02      0.67 o
  -2  -9   3      118.72      121.32      1.94 o
  -1  -9   3      339.36      336.28      3.89 o
   0  -9   3        3.33        3.23      0.66 o
   1  -9   3        2.74        2.09      0.37 o
   2  -9   3       72.21       66.27      1.59 o
   3  -9   3      109.54      105.85      2.53 o
   4  -9   3       57.33       45.61      1.58 o
   5  -9   3       69.58       80.81      3.69 o
   6  -9   3        6.21        5.69      1.04 o
   7  -9   3        7.88        4.19      1.03 o
   8  -9   3       48.01       32.58      2.10 o
  -7  -8   3       38.18       46.39      5.46 o
  -6  -8   3       51.09       37.70      4.29 o
  -5  -8   3       50.82       50.67      1.39 o
  -4  -8   3       44.76       50.58      1.24 o
  -3  -8   3       18.77       15.74      1.13 o
  -2  -8   3      545.72      537.17      5.73 o
  -1  -8   3       33.90       33.61      0.75 o
   0  -8   3        6.82        6.34      0.40 o
   1  -8   3       32.23       38.86      0.86 o
   2  -8   3        2.52        2.80      0.44 o
   3  -8   3      404.79      415.93      5.08 o
   4  -8   3        0.08        0.51      0.39 o
   5  -8   3        0.53        1.93      0.61 o
   6  -8   3       50.39       44.38      1.97 o
   7  -8   3      159.62      145.64      3.96 o
   8  -8   3       29.31       39.89      2.98 o
  -8  -7   3       40.97       44.42      2.24 o
  -7  -7   3        0.08        0.41      0.79 o
  -6  -7   3      203.00      204.21      3.33 o
  -5  -7   3        0.01       -0.16      0.36 o
  -4  -7   3       50.47       51.15      0.96 o
  -3  -7   3      110.90       91.24      1.45 o
  -2  -7   3      208.24      195.11      2.38 o
  -1  -7   3      148.26      134.46      1.65 o
   0  -7   3       18.26       12.14      0.47 o
   1  -7   3      253.85      290.21      4.05 o
   2  -7   3       47.43       54.29      0.99 o
   3  -7   3      112.36      124.55      1.92 o
   4  -7   3        3.69        2.40      0.41 o
   5  -7   3      158.17      155.42      2.36 o
   6  -7   3       30.57       22.67      1.74 o
   7  -7   3       41.61       36.31      1.87 o
   8  -7   3       85.12      114.45      8.26 o
   9  -7   3        0.77        1.53      1.35 o
  -8  -6   3       21.11       16.53      1.48 o
  -7  -6   3       18.91       18.84      1.51 o
  -6  -6   3       41.87       44.46      1.16 o
  -5  -6   3       12.04       11.86      0.54 o
  -4  -6   3      193.95      193.35      2.24 o
  -3  -6   3        0.14        3.28      0.31 o
  -2  -6   3      154.93      138.19      1.63 o
  -1  -6   3       40.36       28.69      0.61 o
   0  -6   3        0.56        0.84      0.23 o
   1  -6   3      280.50      290.79      3.45 o
   2  -6   3      205.65      217.38      2.53 o
   3  -6   3       75.95       69.90      1.89 o
   4  -6   3      274.24      269.10      4.35 o
   5  -6   3      190.59      186.21      2.63 o
   6  -6   3       22.46       19.75      1.63 o
   7  -6   3       27.20       23.57      1.50 o
   8  -6   3       74.03       76.98      2.69 o
   9  -6   3        5.62        3.31      1.00 o
  -9  -5   3        3.72        3.52      1.87 o
  -8  -5   3       85.90       87.71      2.92 o
  -7  -5   3        9.03        9.44      0.91 o
  -6  -5   3       93.66       87.78      1.36 o
  -5  -5   3        1.39        2.13      0.33 o
  -4  -5   3      207.71      199.47      2.24 o
  -3  -5   3       66.36       71.49      1.07 o
  -2  -5   3       21.33       32.65      1.56 o
  -1  -5   3     2292.87     2449.11     22.05 o
   0  -5   3       21.17       26.97      0.56 o
   1  -5   3        6.47        9.70      0.39 o
   2  -5   3        8.50        4.27      0.30 o
   3  -5   3        0.18        1.04      0.28 o
   4  -5   3      372.97      389.54      4.67 o
   5  -5   3      108.47      102.22      1.69 o
   6  -5   3      129.71      135.46      2.12 o
   7  -5   3        2.75        4.16      0.68 o
   8  -5   3       68.23       58.78      3.45 o
   9  -5   3       13.46       17.34      1.53 o
  -9  -4   3        2.39        2.73      0.97 o
  -8  -4   3        3.92        3.23      0.94 o
  -7  -4   3        1.05       -0.56      0.56 o
  -6  -4   3       77.06       71.89      1.28 o
  -5  -4   3      125.05      111.02      1.59 o
  -4  -4   3      416.05      425.86      4.54 o
  -3  -4   3       75.73       79.60      1.00 o
  -2  -4   3       44.19       46.14      0.73 o
  -1  -4   3      164.20      173.01      1.71 o
   0  -4   3       63.82       61.52      1.10 o
   1  -4   3       92.84      107.99      1.33 o
   2  -4   3      159.30      205.50      2.49 o
   3  -4   3      203.91      248.09      3.44 o
   4  -4   3      387.46      365.09      4.84 o
   5  -4   3      183.07      170.66      3.03 o
   6  -4   3       51.34       60.38      1.36 o
   7  -4   3        0.04        0.02      0.41 o
   8  -4   3      100.76      103.24      5.41 o
   9  -4   3       17.57       23.79      1.74 o
 -10  -3   3       35.13       40.18      2.16 o
  -9  -3   3        2.40        3.63      1.02 o
  -8  -3   3        0.42       -0.80      1.02 o
  -7  -3   3       58.85       57.35      1.19 o
  -6  -3   3      272.26      276.44      3.25 o
  -5  -3   3      302.37      296.70      3.58 o
  -4  -3   3      289.13      334.44      3.36 o
  -3  -3   3     2515.46     2728.15     24.43 o
  -2  -3   3      533.67      602.76      4.47 o
  -1  -3   3      153.84      159.87      1.37 o
   0  -3   3       10.40       11.61      0.34 o
   1  -3   3      420.12      423.34      3.72 o
   2  -3   3      458.94      484.79      4.94 o
   3  -3   3      503.20      560.49      6.27 o
   4  -3   3      132.44      123.70      1.77 o
   5  -3   3       26.63       24.50      0.71 o
   6  -3   3      265.44      269.88      3.47 o
   7  -3   3        1.39        0.88      0.42 o
   8  -3   3       53.25       55.45      2.14 o
   9  -3   3       61.09       63.32      3.54 o
 -10  -2   3        5.44        5.17      1.14 o
  -9  -2   3        4.89        2.73      1.01 o
  -8  -2   3        4.21        1.58      1.17 o
  -7  -2   3        1.05        1.20      0.38 o
  -6  -2   3      495.16      502.10      5.38 o
  -5  -2   3      157.93      130.98      1.57 o
  -4  -2   3      119.83      144.51      1.63 o
  -3  -2   3       71.19       52.78      0.71 o
  -2  -2   3       40.21       48.68      0.51 o
  -1  -2   3      103.50       84.42      0.88 o
   0  -2   3     5022.92     4998.06     56.55 o
   1  -2   3       31.46       38.77      0.75 o
   2  -2   3      294.04      259.42      2.52 o
   3  -2   3      866.50      850.34      8.45 o
   4  -2   3       20.55       19.68      0.58 o
   5  -2   3       46.48       43.35      0.91 o
   6  -2   3      384.13      387.47      4.68 o
   7  -2   3        2.32        2.45      0.53 o
   8  -2   3       49.20       42.33      1.48 o
   9  -2   3        8.49        5.94      1.50 o
 -10  -1   3        5.64        4.21      1.11 o
  -9  -1   3       59.42       54.49      2.46 o
  -8  -1   3       44.60       51.53      1.67 o
  -7  -1   3        6.42        7.26      0.50 o
  -6  -1   3        0.34        1.62      0.31 o
  -5  -1   3      999.52     1060.42      9.80 o
  -4  -1   3      868.66      870.81      8.04 o
  -3  -1   3      804.05      759.24      5.92 o
  -2  -1   3      743.99      660.80      5.32 o
  -1  -1   3     3049.72     3209.51     32.52 o
   0  -1   3     7124.97     7437.43    122.87 o
   1  -1   3       63.68       68.92      0.88 o
   2  -1   3      247.66      264.65      2.74 o
   3  -1   3        7.64        6.66      0.29 o
   4  -1   3      380.26      399.63      5.00 o
   5  -1   3       14.27       14.93      0.56 o
   6  -1   3      412.91      409.72      4.90 o
   7  -1   3       13.36       17.65      0.82 o
   8  -1   3       14.47       11.63      0.88 o
   9  -1   3      197.45      170.75      6.30 o
 -10   0   3       21.36       20.42      1.68 o
  -9   0   3       51.11       50.24      3.98 o
  -8   0   3        0.45        3.26      0.56 o
  -7   0   3       58.13       53.25      0.96 o
  -6   0   3        0.01        0.21      0.24 o
  -5   0   3       15.56       18.09      0.49 o
  -4   0   3       90.07       91.12      1.10 o
  -3   0   3      868.54      801.78      6.46 o
  -2   0   3      614.01      603.82      5.14 o
  -1   0   3     3464.69     3329.19     39.38 o
   0   0   3     3997.08     4275.86    101.88 o
   1   0   3      159.65      166.53      2.92 o
   2   0   3       99.61       72.30      0.95 o
   3   0   3        6.79        4.85      0.25 o
   4   0   3      444.25      480.90      4.93 o
   5   0   3        4.17        3.96      0.34 o
   6   0   3       17.99       23.54      0.75 o
   7   0   3        2.86        1.49      0.43 o
   8   0   3        4.56        8.94      0.79 o
   9   0   3       62.49       68.44      3.67 o
 -10   1   3       89.61       76.25      2.81 o
  -9   1   3        6.14        3.90      0.92 o
  -8   1   3        5.47        4.82      0.60 o
  -7   1   3      169.86      161.94      2.16 o
  -6   1   3      382.59      417.35      4.16 o
  -5   1   3       83.76       80.36      1.15 o
  -4   1   3       33.19       33.42      0.59 o
  -3   1   3       74.39       72.53      0.77 o
  -2   1   3     1126.15     1050.14      8.80 o
  -1   1   3     3081.22     2858.37     33.78 o
   0   1   3      131.45       96.40      2.77 o
   1   1   3      223.04      264.55      4.49 o
   2   1   3      940.52     1045.94     14.34 o
   3   1   3      220.22      252.05      2.91 o
   4   1   3      920.69      948.86      9.38 o
   5   1   3       31.84       31.09      0.72 o
   6   1   3       88.35       95.43      1.53 o
   7   1   3      105.11      111.46      2.99 o
   8   1   3      201.68      202.43      6.02 o
   9   1   3       48.49       53.59      3.29 o
 -10   2   3        0.04       -0.19      0.97 o
  -9   2   3       57.51       56.71      2.25 o
  -8   2   3        1.96        2.25      0.52 o
  -7   2   3       71.15       66.23      1.21 o
  -6   2   3       12.72       10.76      0.50 o
  -5   2   3     1001.10      959.16      9.61 o
  -4   2   3       93.04       97.27      1.17 o
  -3   2   3      707.37      693.60      5.93 o
  -2   2   3      485.63      466.90      4.27 o
  -1   2   3       41.38       35.73      0.60 o
   0   2   3      229.81      248.78      6.27 o
   1   2   3      379.78      487.37      8.19 o
   2   2   3     1052.13     1185.96     16.26 o
   3   2   3       18.61       16.73      0.44 o
   4   2   3       68.67       55.82      1.10 o
   5   2   3      236.47      237.89      2.65 o
   6   2   3        2.25        1.94      0.35 o
   7   2   3      115.67      121.93      4.28 o
   8   2   3        8.64        7.75      2.52 o
 -10   3   3       14.49       19.54      1.63 o
  -9   3   3       44.05       41.99      3.73 o
  -8   3   3       16.20       19.51      0.99 o
  -7   3   3        6.20        5.91      0.56 o
  -6   3   3       15.53       16.39      0.73 o
  -5   3   3       93.26       86.50      1.26 o
  -4   3   3      102.42      101.53      1.23 o
  -3   3   3      446.85      411.37      3.62 o
  -2   3   3      190.90      217.96      2.11 o
  -1   3   3      554.00      669.88      7.16 o
   0   3   3      553.07      547.17      6.55 o
   1   3   3       15.19       22.39      0.49 o
   2   3   3       65.70       62.05      1.20 o
   3   3   3       74.09       92.70      1.44 o
   4   3   3       48.24       52.43      1.22 o
   5   3   3      166.21      159.17      3.28 o
   6   3   3      215.72      211.35      3.72 o
   7   3   3      101.82      104.72      3.54 o
   8   3   3        3.54        2.57      1.21 o
 -10   4   3        6.73        8.90      1.25 o
  -9   4   3       77.04       63.78      2.40 o
  -8   4   3        0.40        1.19      0.49 o
  -7   4   3       20.05       21.29      0.86 o
  -6   4   3       13.74       17.43      0.64 o
  -5   4   3      210.35      208.47      2.47 o
  -4   4   3       35.11       44.34      0.77 o
  -3   4   3       51.84       49.34      0.69 o
  -2   4   3       88.77       88.62      1.16 o
  -1   4   3      319.39      285.79      3.60 o
   0   4   3     3541.61     3750.59     39.87 o
   1   4   3        0.51        0.97      0.20 o
   2   4   3        1.64        5.10      0.35 o
   3   4   3      268.41      268.96      3.54 o
   4   4   3       83.92       75.90      1.56 o
   5   4   3      175.79      172.91      3.91 o
   6   4   3       46.67       44.51      1.69 o
   7   4   3       33.12       29.46      3.72 o
   8   4   3       42.01       42.48      2.89 o
 -10   5   3        3.29        0.77      0.89 o
  -9   5   3       23.76       16.51      1.45 o
  -8   5   3        0.36        0.17      0.65 o
  -7   5   3        1.79        2.09      0.47 o
  -6   5   3       72.08       88.41      1.43 o
  -5   5   3      218.60      211.82      2.52 o
  -4   5   3      418.73      421.53      4.44 o
  -3   5   3      143.81      146.12      1.59 o
  -2   5   3       45.76       42.67      0.68 o
  -1   5   3        0.05        2.68      0.47 o
   0   5   3       49.11       54.26      1.65 o
   1   5   3      112.62      113.57      1.73 o
   2   5   3      132.31      136.25      2.07 o
   3   5   3      306.86      282.00      4.46 o
   4   5   3       90.94       71.59      2.09 o
   5   5   3      126.54      132.44      3.29 o
   6   5   3       12.09       15.74      1.77 o
   7   5   3       15.54       12.85      1.26 o
 -10   6   3        2.09        2.84      0.99 o
  -9   6   3        0.32       -0.62      0.83 o
  -8   6   3        5.10        7.32      0.83 o
  -7   6   3       61.46       67.93      1.61 o
  -6   6   3        3.91        7.89      0.80 o
  -5   6   3      317.07      288.05      3.28 o
  -4   6   3      184.57      172.71      2.08 o
  -3   6   3       61.21       65.13      0.87 o
  -2   6   3     1100.50     1115.84     11.99 o
  -1   6   3      132.42      144.19      2.39 o
   0   6   3      170.78      168.63      3.47 o
   1   6   3      362.72      316.92      5.31 o
   2   6   3       35.24       32.30      0.91 o
   3   6   3       55.58       58.66      2.63 o
   4   6   3       82.30       72.99      1.70 o
   5   6   3       30.10       28.21      2.13 o
   6   6   3       30.41       32.01      2.35 o
   7   6   3      116.33      114.30      4.80 o
  -9   7   3        0.83        1.94      1.04 o
  -8   7   3        7.91        7.61      1.14 o
  -7   7   3       18.63       19.99      1.88 o
  -6   7   3        2.94        6.44      0.54 o
  -5   7   3        5.36        2.75      0.36 o
  -4   7   3       55.71       60.11      1.01 o
  -3   7   3       39.50       42.66      0.78 o
  -2   7   3        0.61        0.90      0.37 o
  -1   7   3       33.65       34.52      0.94 o
   0   7   3      257.53      247.70      4.96 o
   1   7   3     1227.12     1218.04     17.23 o
   2   7   3        0.46        1.03      0.44 o
   3   7   3       19.45       24.70      1.61 o
   4   7   3        0.46        0.82      0.85 o
   5   7   3        8.77        5.67      1.26 o
   6   7   3        3.32        7.28      1.53 o
  -9   8   3       16.68       15.16      2.36 o
  -8   8   3      222.66      190.17      7.06 o
  -7   8   3      122.64      116.01      3.26 o
  -6   8   3       11.03       18.50      1.34 o
  -5   8   3        4.60        5.34      0.55 o
  -4   8   3       80.44       84.47      1.49 o
  -3   8   3       86.24       77.19      1.50 o
  -2   8   3        8.43        9.45      0.76 o
  -1   8   3        4.51        4.60      0.69 o
   0   8   3      218.50      214.12      4.56 o
   1   8   3      311.56      313.05      6.24 o
   2   8   3       32.56       30.99      1.20 o
   3   8   3       14.83       14.12      1.62 o
   4   8   3        0.63        1.12      0.96 o
   5   8   3      188.21      193.63      6.58 o
  -8   9   3       16.93       17.04      2.37 o
  -7   9   3       10.57        9.81      1.80 o
  -6   9   3       26.24       30.68      2.53 o
  -5   9   3        9.53       14.67      1.44 o
  -4   9   3        8.21        8.31      1.00 o
  -3   9   3       61.25       62.51      1.66 o
  -2   9   3      103.18      105.97      2.26 o
  -1   9   3       77.44       62.73      2.09 o
   0   9   3       54.68       59.73      2.06 o
   1   9   3        6.93        8.57      0.96 o
   2   9   3        0.73        0.78      0.66 o
   3   9   3       29.40       35.06      2.39 o
   4   9   3        4.46        3.82      1.35 o
  -7  10   3        0.44        0.15      1.30 o
  -6  10   3        0.76       -0.22      1.08 o
  -5  10   3       59.33       58.36      3.31 o
  -4  10   3       17.08       13.33      1.30 o
  -3  10   3       25.62       28.79      1.61 o
  -2  10   3       25.40       24.52      1.73 o
  -1  10   3       97.05       81.65      2.04 o
   0  10   3       11.42       10.39      1.09 o
   1  10   3        3.27        2.48      0.79 o
   2  10   3        1.91        1.12      1.07 o
   3  10   3       52.26       54.70      3.16 o
  -5  11   3        0.46       -1.04      1.08 o
  -4  11   3       44.59       52.08      3.19 o
  -3  11   3        4.30        3.90      1.36 o
  -2  11   3        7.97        6.65      1.03 o
  -1  11   3       11.90       11.66      1.75 o
   0  11   3        3.74        2.70      1.15 o
   1  11   3       41.10       36.30      2.62 o
   0 -13   4       30.49       23.67      2.61 o
   1 -13   4        5.31        8.63      1.33 o
   2 -13   4       56.77       64.59      3.80 o
  -3 -12   4        2.21        0.81      1.03 o
  -2 -12   4        8.91        7.32      2.59 o
  -1 -12   4        6.43        5.36      1.13 o
   0 -12   4       10.39       10.17      1.31 o
   1 -12   4       40.29       46.80      2.22 o
   2 -12   4       62.33       75.53      3.39 o
   3 -12   4       21.90       18.17      1.61 o
   4 -12   4        0.46        0.31      0.90 o
  -4 -11   4      157.93      166.85      5.84 o
  -3 -11   4        0.57       -0.70      0.82 o
  -2 -11   4       68.08       62.34      2.46 o
  -1 -11   4        0.14        0.63      0.79 o
   0 -11   4      140.01      149.43      3.99 o
   1 -11   4        3.05        2.28      1.05 o
   2 -11   4       26.87       35.48      1.90 o
   3 -11   4       12.05       10.25      1.25 o
   4 -11   4        4.86        4.63      1.27 o
   5 -11   4        0.12       -0.80      0.80 o
   6 -11   4        1.98        5.86      2.41 o
  -6 -10   4       64.67       72.69      2.85 o
  -5 -10   4       57.79       62.92      2.64 o
  -4 -10   4       29.09       29.31      1.85 o
  -3 -10   4        0.14        0.34      0.77 o
  -2 -10   4       16.51       17.84      1.15 o
  -1 -10   4       40.47       35.07      1.46 o
   0 -10   4      176.69      174.40      2.92 o
   1 -10   4       65.43       61.94      1.54 o
   2 -10   4        4.50        3.97      0.68 o
   3 -10   4       13.86       14.36      1.50 o
   4 -10   4       13.79       19.76      2.08 o
   5 -10   4        3.55        4.67      1.04 o
   6 -10   4        0.08        2.61      1.02 o
   7 -10   4        0.03       -0.25      0.85 o
  -7  -9   4        0.21       -0.81      0.98 o
  -6  -9   4       84.26       79.20      5.73 o
  -5  -9   4       28.87       31.44      1.81 o
  -4  -9   4       17.55       15.20      0.87 o
  -3  -9   4       26.51       32.00      0.98 o
  -2  -9   4      194.32      187.73      2.71 o
  -1  -9   4        9.10       13.33      1.10 o
   0  -9   4      278.67      280.03      3.62 o
   1  -9   4       34.35       29.28      0.95 o
   2  -9   4       32.16       27.47      1.62 o
   3  -9   4       31.29       32.18      1.32 o
   4  -9   4        0.47        1.80      0.79 o
   5  -9   4       20.01       17.29      1.44 o
   6  -9   4        3.74        4.17      1.02 o
   7  -9   4        9.60       11.71      1.36 o
  -7  -8   4       57.32       54.62      2.97 o
  -6  -8   4       60.87       56.58      2.36 o
  -5  -8   4        1.36        1.60      0.51 o
  -4  -8   4       59.10       56.10      1.28 o
  -3  -8   4        2.84        6.90      0.50 o
  -2  -8   4      138.55      124.74      2.01 o
  -1  -8   4        2.90        4.00      0.36 o
   0  -8   4       12.33       14.62      0.67 o
   1  -8   4      127.96      105.69      1.77 o
   2  -8   4        5.82        7.87      0.58 o
   3  -8   4       49.78       48.97      1.17 o
   4  -8   4      100.13       89.50      1.92 o
   5  -8   4        8.65        5.64      0.99 o
   6  -8   4      145.32      138.90      4.93 o
   7  -8   4        1.32        1.62      0.86 o
   8  -8   4        0.00       -0.47      0.82 o
  -8  -7   4       35.62       42.79      4.06 o
  -7  -7   4       13.20       10.73      2.25 o
  -6  -7   4       33.30       33.77      1.39 o
  -5  -7   4        1.43        2.54      0.45 o
  -4  -7   4       87.76       77.44      1.22 o
  -3  -7   4        0.01        1.13      0.27 o
  -2  -7   4       38.63       36.84      1.16 o
  -1  -7   4        1.24        2.51      0.30 o
   0  -7   4        0.93        1.22      0.33 o
   1  -7   4       72.44       56.88      1.13 o
   2  -7   4      138.73      129.13      2.30 o
   3  -7   4      165.49      157.60      2.70 o
   4  -7   4        3.24        4.12      0.46 o
   5  -7   4        7.73       10.92      0.88 o
   6  -7   4      143.75      148.29      3.82 o
   7  -7   4        0.44        2.27      1.80 o
   8  -7   4        0.24        1.67      0.90 o
  -9  -6   4      101.66      125.39      3.88 o
  -8  -6   4       45.21       47.34      2.25 o
  -7  -6   4       46.50       43.20      3.96 o
  -6  -6   4       77.50       74.66      1.54 o
  -5  -6   4        0.39        1.11      0.31 o
  -4  -6   4      133.65      118.36      1.37 o
  -3  -6   4       70.23       54.82      0.85 o
  -2  -6   4       50.09       56.27      0.83 o
  -1  -6   4      253.03      270.86      2.83 o
   0  -6   4       15.48       16.76      0.75 o
   1  -6   4      552.48      522.57      6.02 o
   2  -6   4       34.64       39.70      0.91 o
   3  -6   4      151.63      138.94      2.29 o
   4  -6   4      456.11      480.90      6.33 o
   5  -6   4      226.18      208.74      2.90 o
   6  -6   4       11.85       15.70      1.02 o
   7  -6   4        3.20        3.25      0.86 o
   8  -6   4      105.59       93.31      4.63 o
  -9  -5   4       15.98       14.71      2.22 o
  -8  -5   4      132.17      147.66      4.02 o
  -7  -5   4        0.08        0.31      0.78 o
  -6  -5   4       35.58       32.73      0.82 o
  -5  -5   4       48.74       40.17      0.84 o
  -4  -5   4        0.04        0.40      0.22 o
  -3  -5   4       86.66       80.05      1.03 o
  -2  -5   4       30.80       26.78      0.53 o
  -1  -5   4      107.38      119.41      2.32 o
   0  -5   4       40.51       40.28      0.78 o
   1  -5   4      175.89      189.71      2.71 o
   2  -5   4        3.51        1.78      0.33 o
   3  -5   4        2.78        6.69      0.43 o
   4  -5   4      333.06      338.86      4.15 o
   5  -5   4       20.02       18.56      0.72 o
   6  -5   4       63.99       63.85      1.47 o
   7  -5   4       46.18       49.29      1.60 o
   8  -5   4       23.73       29.24      1.93 o
   9  -5   4        5.96        6.57      1.71 o
  -9  -4   4       43.49       37.77      2.08 o
  -8  -4   4       57.10       64.08      3.07 o
  -7  -4   4        0.03        0.17      0.57 o
  -6  -4   4       48.59       50.13      1.04 o
  -5  -4   4       49.96       49.97      1.02 o
  -4  -4   4       12.56       18.14      0.66 o
  -3  -4   4      709.40      659.90      5.49 o
  -2  -4   4       18.35       27.81      0.92 o
  -1  -4   4     1144.49     1224.70     11.12 o
   0  -4   4       27.71       26.40      0.43 o
   1  -4   4      575.29      598.00      7.65 o
   2  -4   4      480.72      487.60      5.53 o
   3  -4   4     2025.02     2031.97     21.75 o
   4  -4   4        9.22        9.82      0.50 o
   5  -4   4        4.17        4.25      0.57 o
   6  -4   4       92.21       86.54      1.96 o
   7  -4   4       32.29       26.14      0.99 o
   8  -4   4        0.17       -0.66      0.66 o
   9  -4   4        0.01       -1.06      1.06 o
 -10  -3   4       59.70       63.22      4.80 o
  -9  -3   4        5.57        3.71      1.03 o
  -8  -3   4       31.08       33.04      1.75 o
  -7  -3   4       29.96       32.40      1.15 o
  -6  -3   4        0.16       -0.31      0.31 o
  -5  -3   4       84.15       87.73      1.65 o
  -4  -3   4       78.11       70.49      1.29 o
  -3  -3   4     2166.71     2201.69     18.52 o
  -2  -3   4        0.90        3.43      0.20 o
  -1  -3   4      123.36      111.26      1.18 o
   0  -3   4       41.98       42.16      0.87 o
   1  -3   4       12.15        9.28      0.31 o
   2  -3   4      508.56      560.23      6.14 o
   3  -3   4      299.17      263.28      3.16 o
   4  -3   4      214.04      210.51      2.67 o
   5  -3   4       26.53       29.29      0.79 o
   6  -3   4       13.45       12.45      0.62 o
   7  -3   4       23.18       16.66      0.84 o
   8  -3   4       10.98       11.55      1.81 o
   9  -3   4        2.95        0.54      1.22 o
 -10  -2   4       22.46       22.48      1.78 o
  -9  -2   4        1.12       -0.73      0.73 o
  -8  -2   4        1.83        3.29      0.89 o
  -7  -2   4       47.39       41.54      1.05 o
  -6  -2   4       40.83       38.46      0.78 o
  -5  -2   4       44.31       45.62      0.78 o
  -4  -2   4       17.17       16.57      0.47 o
  -3  -2   4      739.73      780.99      6.01 o
  -2  -2   4      198.05      193.36      1.73 o
  -1  -2   4      687.36      638.94      5.45 o
   0  -2   4       14.53        9.34      0.32 o
   1  -2   4     4371.86     4731.03     50.05 o
   2  -2   4      364.52      399.60      3.75 o
   3  -2   4       43.26       30.18      0.61 o
   4  -2   4       60.76       62.56      1.05 o
   5  -2   4        0.67        0.59      0.28 o
   6  -2   4        3.66        4.02      0.42 o
   7  -2   4        2.48        5.09      0.56 o
   8  -2   4       17.14       18.40      2.17 o
   9  -2   4        3.23        4.59      1.46 o
 -10  -1   4       21.54       22.18      1.76 o
  -9  -1   4        0.62       -0.73      0.73 o
  -8  -1   4       15.55       13.20      0.84 o
  -7  -1   4      263.25      267.78      3.23 o
  -6  -1   4        2.23        0.16      0.28 o
  -5  -1   4     2235.15     2279.35     22.21 o
  -4  -1   4       58.90       67.54      1.11 o
  -3  -1   4       16.07       14.72      0.34 o
  -2  -1   4       14.70       20.70      0.41 o
  -1  -1   4     1160.16     1111.17     12.40 o
   0  -1   4       72.24       71.47      1.80 o
   1  -1   4     1907.21     2047.15     24.14 o
   2  -1   4      666.22      678.45      7.28 o
   3  -1   4      189.77      199.99      2.40 o
   4  -1   4      141.82      128.15      1.70 o
   5  -1   4        1.32        1.74      0.30 o
   6  -1   4       34.31       34.03      0.87 o
   7  -1   4      153.24      154.13      2.90 o
   8  -1   4       12.15       10.77      1.74 o
   9  -1   4       47.76       55.84      3.35 o
 -10   0   4        0.78        1.93      1.56 o
  -9   0   4       29.19       25.59      1.61 o
  -8   0   4      166.58      147.02      2.64 o
  -7   0   4       77.33       69.17      1.26 o
  -6   0   4        9.90        8.33      0.47 o
  -5   0   4      448.25      426.19      4.53 o
  -4   0   4       16.47       20.14      0.45 o
  -3   0   4       57.62       61.45      0.69 o
  -2   0   4       22.44       20.71      0.48 o
  -1   0   4      548.95      606.05      8.44 o
   0   0   4        9.62       23.01      1.25 o
   1   0   4     1176.81     1185.46     19.74 o
   2   0   4        6.25        6.62      0.48 o
   3   0   4      138.10      131.31      1.65 o
   4   0   4      311.19      317.77      3.70 o
   5   0   4       13.40       17.06      0.56 o
   6   0   4      101.07      101.28      1.58 o
   7   0   4       90.61       87.76      2.53 o
   8   0   4       25.97       22.80      1.49 o
   9   0   4        3.43        6.08      1.55 o
 -10   1   4       22.81       23.93      3.41 o
  -9   1   4       25.35       29.95      1.69 o
  -8   1   4       57.77       51.69      1.41 o
  -7   1   4      748.64      762.25      7.94 o
  -6   1   4      339.40      322.39      3.99 o
  -5   1   4      384.11      369.71      3.97 o
  -4   1   4       43.92       41.42      0.63 o
  -3   1   4      703.65      680.08      5.83 o
  -2   1   4       47.08       53.19      0.80 o
  -1   1   4      150.55      211.08      3.98 o
   0   1   4       12.54        7.50      0.81 o
   1   1   4      577.66      676.53     15.86 o
   2   1   4       47.89       39.65      0.82 o
   3   1   4       21.06       17.89      0.66 o
   4   1   4      229.92      224.13      3.06 o
   5   1   4      419.31      423.12      5.47 o
   6   1   4       72.48       81.15      1.87 o
   7   1   4      418.00      385.89      9.05 o
   8   1   4       16.24        9.84      2.16 o
 -10   2   4       21.22       26.08      2.62 o
  -9   2   4       15.66       13.10      1.30 o
  -8   2   4       60.37       62.82      2.21 o
  -7   2   4       91.80       95.26      1.51 o
  -6   2   4       19.35       16.80      0.59 o
  -5   2   4      111.52      114.33      1.51 o
  -4   2   4       83.73       75.68      0.96 o
  -3   2   4      245.27      226.34      2.08 o
  -2   2   4      129.77      121.58      1.51 o
  -1   2   4        0.05        0.84      0.33 o
   0   2   4       84.24       65.64      2.20 o
   1   2   4        0.09        1.44      0.39 o
   2   2   4       33.25       30.00      0.71 o
   3   2   4        0.08        1.81      0.37 o
   4   2   4       65.09       66.71      1.49 o
   5   2   4       74.19       82.65      2.27 o
   6   2   4        0.68        3.24      0.80 o
   7   2   4       35.33       34.58      1.57 o
   8   2   4       17.82       20.53      1.47 o
 -10   3   4        2.27        1.61      0.86 o
  -9   3   4       64.43       63.33      2.38 o
  -8   3   4      307.08      317.78      4.68 o
  -7   3   4       98.24       93.69      1.67 o
  -6   3   4       39.42       41.68      0.87 o
  -5   3   4       60.81       63.05      1.17 o
  -4   3   4      134.92      125.12      1.41 o
  -3   3   4      124.88      137.47      1.47 o
  -2   3   4        7.03       10.39      0.41 o
  -1   3   4      165.33      171.74      2.56 o
   0   3   4      395.17      421.37      5.87 o
   1   3   4        3.19        3.68      0.21 o
   2   3   4      924.06      917.41     12.70 o
   3   3   4      229.56      228.52      3.84 o
   4   3   4      124.77      135.13      2.46 o
   5   3   4      469.00      425.88      8.08 o
   6   3   4      147.30      129.63      3.12 o
   7   3   4        0.93        0.89      0.71 o
   8   3   4       18.25       20.34      2.22 o
 -10   4   4        5.73        3.51      0.98 o
  -9   4   4       10.91       15.61      1.10 o
  -8   4   4        5.77        4.77      0.60 o
  -7   4   4      249.39      229.49      3.15 o
  -6   4   4       14.11       13.78      0.60 o
  -5   4   4       31.79       30.64      0.85 o
  -4   4   4       84.92       81.48      1.42 o
  -3   4   4        1.66        0.33      0.19 o
  -2   4   4      438.38      412.59      4.60 o
  -1   4   4      102.06      144.60      1.96 o
   0   4   4      149.02      169.88      1.99 o
   1   4   4       22.71       18.03      0.45 o
   2   4   4      145.07      115.93      1.73 o
   3   4   4      129.17      123.16      2.23 o
   4   4   4       37.94       47.42      1.60 o
   5   4   4       98.17       92.35      2.53 o
   6   4   4        2.83        3.53      1.06 o
   7   4   4       31.31       35.41      1.72 o
 -10   5   4       59.78       66.60      2.65 o
  -9   5   4        6.56       10.90      1.26 o
  -8   5   4        2.87        1.88      0.59 o
  -7   5   4       20.82       21.01      0.93 o
  -6   5   4       59.83       77.10      1.28 o
  -5   5   4        5.46        4.74      0.36 o
  -4   5   4        1.81        1.55      0.24 o
  -3   5   4       59.99       68.96      1.09 o
  -2   5   4      483.04      472.17      5.90 o
  -1   5   4        0.84        1.57      0.23 o
   0   5   4      185.49      188.64      2.26 o
   1   5   4        2.05        1.16      0.21 o
   2   5   4      129.34      124.48      2.40 o
   3   5   4      188.62      174.22      3.00 o
   4   5   4      323.92      316.33      6.23 o
   5   5   4       20.28       21.80      1.81 o
   6   5   4       14.01        9.09      1.46 o
   7   5   4       41.80       40.55      1.84 o
  -9   6   4       60.71       55.52      2.35 o
  -8   6   4        0.16       -0.75      1.18 o
  -7   6   4       18.85       30.68      1.67 o
  -6   6   4       61.00       84.07      1.36 o
  -5   6   4        1.05        0.35      0.27 o
  -4   6   4      144.17      133.80      1.82 o
  -3   6   4       76.01       73.04      1.29 o
  -2   6   4      795.94      845.14     13.22 o
  -1   6   4        3.01        6.86      0.51 o
   0   6   4      152.35      139.39      2.42 o
   1   6   4       25.25       30.93      0.94 o
   2   6   4      300.28      291.52      3.89 o
   3   6   4      176.84      154.25      3.48 o
   4   6   4        2.94        3.84      0.70 o
   5   6   4       19.20       22.38      1.93 o
   6   6   4        1.80        2.24      1.03 o
  -9   7   4        5.56        0.17      1.41 o
  -8   7   4        0.40       -0.16      1.17 o
  -7   7   4       14.51       18.60      1.95 o
  -6   7   4      102.25      117.28      4.12 o
  -5   7   4       98.08      123.77      1.89 o
  -4   7   4      163.15      152.61      3.62 o
  -3   7   4       27.91       26.07      1.22 o
  -2   7   4        8.40        8.52      0.78 o
  -1   7   4        0.36        0.39      0.44 o
   0   7   4        0.22       -0.02      0.35 o
   1   7   4        0.04        0.61      0.40 o
   2   7   4      346.92      345.03      5.46 o
   3   7   4       91.88       94.79      3.54 o
   4   7   4       25.41       27.92      2.07 o
   5   7   4       16.87       16.71      1.88 o
  -8   8   4        7.43        9.33      1.90 o
  -7   8   4       52.16       57.29      3.43 o
  -6   8   4       80.10       71.01      2.53 o
  -5   8   4        0.07        0.62      0.53 o
  -4   8   4      742.33      725.74     10.73 o
  -3   8   4        2.16        4.71      0.58 o
  -2   8   4       52.19       51.96      1.78 o
  -1   8   4       14.99       12.58      0.98 o
   0   8   4       84.65       87.34      2.39 o
   1   8   4        2.12        1.12      0.57 o
   2   8   4       21.24       18.96      1.00 o
   3   8   4        3.40        1.42      0.94 o
   4   8   4        2.44        1.85      1.01 o
  -8   9   4        6.58        8.57      1.87 o
  -7   9   4       37.33       52.98      3.36 o
  -6   9   4       49.25       48.24      3.05 o
  -5   9   4        6.05        3.29      0.86 o
  -4   9   4        5.12        4.37      0.66 o
  -3   9   4       10.52        7.69      0.71 o
  -2   9   4       21.48       19.56      1.27 o
  -1   9   4      114.49      113.04      2.97 o
   0   9   4       30.79       28.35      1.88 o
   1   9   4       44.21       49.58      2.66 o
   2   9   4        4.52        3.50      1.11 o
   3   9   4       19.87       28.00      2.20 o
  -6  10   4      130.24      123.30      5.22 o
  -5  10   4       25.70       13.57      1.87 o
  -4  10   4       10.26        9.50      1.12 o
  -3  10   4        5.72        7.25      1.01 o
  -2  10   4       60.14       49.84      1.56 o
  -1  10   4       27.79       31.25      2.27 o
   0  10   4       18.40       15.99      1.79 o
   1  10   4       22.04       27.60      2.19 o
   2  10   4       22.67       23.63      2.15 o
  -4  11   4       18.66       15.55      1.97 o
  -3  11   4       21.99       21.96      2.23 o
  -2  11   4       16.08       13.79      1.80 o
  -1  11   4       13.19       19.33      2.15 o
   0  11   4        4.22        5.64      1.39 o
  -3 -12   5       26.36       22.35      1.80 o
  -2 -12   5       28.91       32.89      2.03 o
  -1 -12   5       17.81       13.44      1.47 o
   0 -12   5        4.52        1.91      0.92 o
   1 -12   5        3.11        0.98      0.90 o
   2 -12   5        1.27        3.51      3.39 o
   3 -12   5       22.59       28.64      2.02 o
   4 -12   5        5.20        3.27      1.51 o
  -4 -11   5       28.44       36.56      2.11 o
  -3 -11   5       15.30       21.70      1.76 o
  -2 -11   5       45.63       48.80      2.22 o
  -1 -11   5        0.01       -0.47      0.76 o
   0 -11   5       18.62       23.92      1.66 o
   1 -11   5        0.50        1.30      0.83 o
   2 -11   5        0.15        0.33      0.79 o
   3 -11   5       55.36       56.92      3.36 o
   4 -11   5      118.43      124.88      3.70 o
   5 -11   5        2.28        2.63      1.04 o
  -6 -10   5        2.52        2.18      1.08 o
  -5 -10   5       18.58       14.82      2.47 o
  -4 -10   5       20.21       20.84      1.66 o
  -3 -10   5       26.29       27.74      1.74 o
  -2 -10   5       84.30       70.54      2.52 o
  -1 -10   5       17.30       14.01      0.98 o
   0 -10   5       20.00       25.16      2.40 o
   1 -10   5       30.06       29.75      1.30 o
   2 -10   5        8.19       12.78      1.01 o
   3 -10   5       66.92       64.96      2.43 o
   4 -10   5        5.64       10.03      1.27 o
   5 -10   5        6.08        4.57      1.91 o
   6 -10   5        7.59        3.81      1.52 o
  -7  -9   5        3.68        1.78      1.32 o
  -6  -9   5       37.39       44.29      2.24 o
  -5  -9   5       26.20       25.26      2.12 o
  -4  -9   5      139.72      126.46      2.77 o
  -3  -9   5        3.49        4.59      0.71 o
  -2  -9   5        8.40        5.48      0.56 o
  -1  -9   5       29.45       32.37      1.08 o
   0  -9   5        5.48        7.89      0.54 o
   1  -9   5       97.27       88.60      1.68 o
   2  -9   5       67.25       77.58      2.03 o
   3  -9   5        0.05        2.10      0.79 o
   4  -9   5       25.28       22.85      2.30 o
   5  -9   5       24.37       19.77      1.53 o
   6  -9   5        8.08        3.79      1.02 o
   7  -9   5       28.44       46.77      2.23 o
  -7  -8   5       10.85       10.99      1.41 o
  -6  -8   5        1.87        4.24      1.05 o
  -5  -8   5       20.73       16.60      1.10 o
  -4  -8   5        3.28        0.68      0.37 o
  -3  -8   5      264.74      251.22      3.43 o
  -2  -8   5       25.14       25.70      0.77 o
  -1  -8   5      117.89      103.65      3.45 o
   0  -8   5       63.61       60.22      1.17 o
   1  -8   5      118.23      116.75      1.90 o
   2  -8   5       21.78       23.42      1.03 o
   3  -8   5       20.88       22.20      1.13 o
   4  -8   5      103.71      104.22      2.44 o
   5  -8   5       67.81       77.92      2.58 o
   6  -8   5        0.31        0.49      0.75 o
   7  -8   5        7.53       10.42      1.27 o
  -8  -7   5       39.06       45.48      2.31 o
  -7  -7   5       31.50       35.45      1.94 o
  -6  -7   5       35.49       29.23      1.67 o
  -5  -7   5       41.98       44.52      1.17 o
  -4  -7   5       97.85       99.18      1.44 o
  -3  -7   5       38.05       36.60      0.80 o
  -2  -7   5      123.91      131.93      1.81 o
  -1  -7   5       78.32       72.35      1.20 o
   0  -7   5        9.79        9.44      0.51 o
   1  -7   5      185.78      189.50      2.38 o
   2  -7   5        5.93        3.51      0.43 o
   3  -7   5        6.69        6.85      0.52 o
   4  -7   5      287.61      286.36      3.75 o
   5  -7   5       46.32       53.44      1.65 o
   6  -7   5        0.11       -0.70      0.81 o
   7  -7   5       35.51       31.03      1.75 o
   8  -7   5        8.70        3.82      1.56 o
  -9  -6   5        3.92        2.40      1.14 o
  -8  -6   5        8.32       10.90      3.04 o
  -7  -6   5        3.34        2.60      1.14 o
  -6  -6   5       10.68       12.71      0.83 o
  -5  -6   5       50.98       43.61      1.25 o
  -4  -6   5      203.97      193.15      2.26 o
  -3  -6   5      286.87      246.81      2.70 o
  -2  -6   5      166.58      174.15      2.92 o
  -1  -6   5      175.46      152.82      1.94 o
   0  -6   5      192.24      186.33      2.48 o
   1  -6   5       12.53       12.01      0.61 o
   2  -6   5       49.86       48.14      1.78 o
   3  -6   5        3.92        4.36      0.63 o
   4  -6   5       12.11       11.34      0.62 o
   5  -6   5       21.92       25.77      1.31 o
   6  -6   5       20.40       16.67      1.03 o
   7  -6   5        0.45        0.48      0.72 o
   8  -6   5      215.46      215.36      7.51 o
  -9  -5   5        6.57       10.08      1.37 o
  -8  -5   5        2.92        2.63      0.98 o
  -7  -5   5        2.68        2.76      0.89 o
  -6  -5   5       63.82       65.42      1.41 o
  -5  -5   5       21.94       27.53      0.67 o
  -4  -5   5      471.21      440.32      4.13 o
  -3  -5   5       14.91        9.01      0.41 o
  -2  -5   5       65.26       46.61      0.83 o
  -1  -5   5      338.42      318.65      3.82 o
   0  -5   5      222.85      218.56      2.76 o
   1  -5   5      261.74      248.28      3.07 o
   2  -5   5      179.10      195.10      2.53 o
   3  -5   5      131.99      147.27      2.08 o
   4  -5   5        0.01       -0.28      0.28 o
   5  -5   5       43.37       42.93      1.03 o
   6  -5   5        2.60        4.80      0.54 o
   7  -5   5        1.04        1.96      0.67 o
   8  -5   5       17.63       18.71      2.24 o
  -9  -4   5       21.59       16.68      1.55 o
  -8  -4   5       38.69       33.99      1.81 o
  -7  -4   5       49.78       46.43      1.64 o
  -6  -4   5      175.12      153.85      2.35 o
  -5  -4   5        2.33        3.79      0.34 o
  -4  -4   5      186.46      174.85      1.99 o
  -3  -4   5       92.40      111.36      1.56 o
  -2  -4   5      240.67      245.23      2.68 o
  -1  -4   5      850.42      752.96      8.29 o
   0  -4   5       17.61       23.86      0.57 o
   1  -4   5      149.49      127.98      1.58 o
   2  -4   5      202.57      246.09      3.00 o
   3  -4   5        0.53        1.07      0.34 o
   4  -4   5        7.15        5.52      0.42 o
   5  -4   5       21.96       19.73      0.73 o
   6  -4   5      276.49      290.55      4.15 o
   7  -4   5      363.12      362.17      5.09 o
   8  -4   5        4.57        4.87      1.44 o
 -10  -3   5       17.12       18.16      1.64 o
  -9  -3   5        5.42        4.09      1.03 o
  -8  -3   5       94.34       86.64      2.80 o
  -7  -3   5      129.00      132.05      2.43 o
  -6  -3   5       97.02       89.63      1.61 o
  -5  -3   5        6.87       11.58      0.48 o
  -4  -3   5      307.55      288.32      3.25 o
  -3  -3   5        0.39        2.61      0.34 o
  -2  -3   5      423.13      412.70      3.71 o
  -1  -3   5      168.13      149.64      1.60 o
   0  -3   5      388.87      405.73      3.82 o
   1  -3   5      427.32      533.38      5.89 o
   2  -3   5      421.99      469.34      4.80 o
   3  -3   5        9.21        9.78      0.43 o
   4  -3   5       85.24       93.11      1.43 o
   5  -3   5       35.74       28.17      0.79 o
   6  -3   5       49.91       57.59      1.32 o
   7  -3   5       11.61       14.08      0.92 o
   8  -3   5       17.80       19.25      2.23 o
 -10  -2   5       13.48       17.53      1.59 o
  -9  -2   5        0.00       -0.46      0.75 o
  -8  -2   5      280.52      271.17      4.81 o
  -7  -2   5        1.29       -0.41      0.41 o
  -6  -2   5        2.39        1.40      0.33 o
  -5  -2   5       31.62       23.86      0.68 o
  -4  -2   5      155.42      150.85      1.73 o
  -3  -2   5     1398.27     1368.13     12.40 o
  -2  -2   5        8.37        8.98      0.35 o
  -1  -2   5       13.79       14.17      0.46 o
   0  -2   5      210.67      260.19      3.24 o
   1  -2   5      967.99     1004.74     10.69 o
   2  -2   5        3.28        8.25      0.35 o
   3  -2   5        2.36        4.27      0.25 o
   4  -2   5      326.69      330.90      4.11 o
   5  -2   5      103.43      104.39      1.58 o
   6  -2   5        0.43        0.59      0.36 o
   7  -2   5        3.18        4.64      1.14 o
   8  -2   5       14.49       14.97      1.93 o
 -10  -1   5       23.32       20.51      1.68 o
  -9  -1   5       17.19       23.70      1.61 o
  -8  -1   5       91.00       83.40      1.86 o
  -7  -1   5        0.35        0.07      0.43 o
  -6  -1   5       45.30       40.86      0.99 o
  -5  -1   5       18.90       20.34      0.56 o
  -4  -1   5      312.81      325.50      3.25 o
  -3  -1   5      332.32      316.73      2.89 o
  -2  -1   5      145.96      156.65      1.63 o
  -1  -1   5     2570.40     2837.82     66.33 o
   0  -1   5      865.13      897.64     12.36 o
   1  -1   5       21.91       13.48      0.49 o
   2  -1   5      564.95      607.21      8.56 o
   3  -1   5      194.48      204.47      2.80 o
   4  -1   5       13.93       13.91      0.54 o
   5  -1   5      120.86      114.88      1.89 o
   6  -1   5       40.74       39.71      1.53 o
   7  -1   5        3.73        4.25      0.83 o
   8  -1   5       42.64       40.24      2.73 o
 -10   0   5       39.16       42.28      2.11 o
  -9   0   5        1.68        0.36      0.77 o
  -8   0   5       16.29       17.12      0.92 o
  -7   0   5        0.38       -0.33      0.47 o
  -6   0   5       16.25       15.44      0.59 o
  -5   0   5      229.00      217.59      2.35 o
  -4   0   5      439.22      443.05      4.21 o
  -3   0   5      396.54      396.51      3.78 o
  -2   0   5      480.06      524.33      5.76 o
  -1   0   5     1063.79     1082.72     18.19 o
   0   0   5      168.91      148.30      4.40 o
   1   0   5       75.73       63.56      1.30 o
   2   0   5      648.36      690.88      9.62 o
   3   0   5       87.79      112.59      2.05 o
   4   0   5       32.01       35.39      1.07 o
   5   0   5      103.12      107.93      2.11 o
   6   0   5      202.72      198.83      3.53 o
   7   0   5        3.31        2.27      0.75 o
   8   0   5       60.47       62.25      2.25 o
 -10   1   5       21.03       17.92      1.52 o
  -9   1   5       12.63       11.10      1.19 o
  -8   1   5        0.49       -0.46      0.46 o
  -7   1   5      218.49      215.06      3.31 o
  -6   1   5       53.81       57.46      1.03 o
  -5   1   5        0.59        1.82      0.27 o
  -4   1   5        2.41        0.84      0.21 o
  -3   1   5        4.88        4.80      0.22 o
  -2   1   5      831.14      844.94      9.07 o
  -1   1   5      568.60      527.22     13.18 o
   0   1   5      959.15      934.93     22.67 o
   2   1   5      420.19      420.01      5.95 o
   3   1   5       31.37       27.82      0.90 o
   4   1   5      206.12      199.15      3.31 o
   5   1   5       70.71       75.59      3.31 o
   6   1   5       45.08       42.40      1.57 o
   7   1   5       20.74       21.09      1.35 o
   8   1   5       29.72       31.76      1.72 o
 -10   2   5       19.74       18.17      1.53 o
  -9   2   5        0.53       -0.28      0.57 o
  -8   2   5        9.77       10.75      0.86 o
  -7   2   5       70.17       60.97      1.25 o
  -6   2   5       29.16       32.13      0.76 o
  -5   2   5        6.69        9.93      0.42 o
  -4   2   5       42.37       43.51      0.69 o
  -3   2   5      514.76      544.16      6.03 o
  -2   2   5      230.25      206.31      2.41 o
  -1   2   5     1069.52     1026.10     24.72 o
   0   2   5      167.84      186.19      5.19 o
   2   2   5      507.36      548.58      7.69 o
   3   2   5        0.01        0.28      0.28 o
   4   2   5       93.47       88.76      1.82 o
   5   2   5       65.11       62.61      2.28 o
   6   2   5        3.03        4.46      0.74 o
   7   2   5       18.62       20.85      1.37 o
   8   2   5        5.11        6.57      1.49 o
 -10   3   5        0.28        0.57      0.85 o
  -9   3   5      187.41      199.88     10.57 o
  -8   3   5       48.17       41.89      1.26 o
  -7   3   5       23.56       21.96      0.78 o
  -6   3   5        3.06        2.86      0.34 o
  -5   3   5       31.26       28.15      0.78 o
  -4   3   5      108.63      108.75      1.53 o
  -3   3   5      532.11      546.62      6.07 o
  -2   3   5      241.62      238.67      2.77 o
  -1   3   5       10.65       11.60      0.41 o
   0   3   5      287.91      259.65      6.83 o
   1   3   5       14.07       14.14      0.50 o
   2   3   5       15.75       14.61      0.57 o
   3   3   5       46.07       40.19      1.33 o
   4   3   5        8.40       12.69      0.89 o
   5   3   5       71.70       53.55      1.81 o
   6   3   5       45.48       40.64      1.89 o
   7   3   5        9.97       13.42      1.18 o
 -10   4   5        1.36        1.73      1.58 o
  -9   4   5       24.29       25.00      2.04 o
  -8   4   5        0.10        0.24      0.92 o
  -7   4   5       14.38       14.39      0.78 o
  -6   4   5      155.32      168.00      2.14 o
  -5   4   5       97.80       99.82      1.35 o
  -4   4   5       25.27       20.14      0.58 o
  -3   4   5      492.62      453.39      5.13 o
  -2   4   5        0.35        0.59      0.19 o
  -1   4   5      197.01      207.35      2.69 o
   0   4   5      205.25      206.95      3.09 o
   1   4   5      102.45      102.51      1.34 o
   2   4   5       74.62       89.80      1.65 o
   3   4   5        9.98        7.52      0.53 o
   4   4   5       37.38       30.71      1.30 o
   5   4   5       27.22       27.47      1.37 o
   6   4   5       20.53       27.82      2.12 o
   7   4   5       26.19       25.52      1.51 o
 -10   5   5       36.98       40.85      3.28 o
  -9   5   5        4.80        3.72      1.52 o
  -8   5   5       23.78       26.22      2.14 o
  -7   5   5       91.37      105.61      2.40 o
  -6   5   5      171.39      161.88      2.46 o
  -5   5   5      136.93      155.28      1.90 o
  -4   5   5        5.44        5.52      0.63 o
  -3   5   5        5.61        5.80      0.43 o
  -2   5   5      112.47      110.62      1.69 o
  -1   5   5       24.32       26.98      0.65 o
   0   5   5      255.32      247.98      3.73 o
   1   5   5        0.87        0.67      0.21 o
   2   5   5       36.82       44.82      0.85 o
   3   5   5      278.63      229.64      4.61 o
   4   5   5       62.46       47.18      1.67 o
   5   5   5        1.44        1.91      0.92 o
   6   5   5        5.44        6.10      1.29 o
  -9   6   5       21.23       20.83      2.46 o
  -8   6   5        4.13        5.96      1.62 o
  -7   6   5      105.27      103.16      3.11 o
  -6   6   5       51.82       39.32      1.17 o
  -5   6   5       21.79       21.18      0.99 o
  -4   6   5        0.17        0.29      0.33 o
  -3   6   5       56.89       57.95      1.20 o
  -2   6   5      122.52      121.35      3.23 o
  -1   6   5        1.77        2.17      0.36 o
   0   6   5       18.77       20.37      0.74 o
   1   6   5        8.90       10.56      0.61 o
   2   6   5       20.41       14.22      0.60 o
   3   6   5       74.14       64.27      1.94 o
   4   6   5       17.52       19.46      1.78 o
   5   6   5       49.07       44.53      2.57 o
  -9   7   5       13.69       25.22      2.78 o
  -8   7   5       18.75       23.16      2.51 o
  -7   7   5       59.73       57.92      2.33 o
  -6   7   5        8.43       14.85      1.00 o
  -5   7   5        3.62        0.48      0.49 o
  -4   7   5       14.30       14.57      0.69 o
  -3   7   5      115.60      120.15      2.27 o
  -2   7   5      344.59      327.47      7.78 o
  -1   7   5       45.56       46.93      1.51 o
   0   7   5        9.68        8.67      0.75 o
   1   7   5      161.78      132.50      3.30 o
   2   7   5      161.31      149.67      5.39 o
   3   7   5        8.55        7.51      0.84 o
   4   7   5        1.12       -0.42      0.83 o
   5   7   5       13.72       15.95      1.86 o
  -8   8   5       13.52       11.13      2.03 o
  -7   8   5        0.09       -0.06      1.23 o
  -6   8   5        1.80        1.71      0.80 o
  -5   8   5        9.20       13.37      0.91 o
  -4   8   5       79.39       81.80      1.91 o
  -3   8   5       47.68       40.78      1.22 o
  -2   8   5       33.48       30.46      1.36 o
  -1   8   5       43.86       45.70      1.61 o
   0   8   5        0.51        0.72      0.55 o
   1   8   5      135.40      127.67      4.36 o
   2   8   5       22.01       21.84      1.82 o
   3   8   5       81.10       84.57      3.54 o
   4   8   5       10.34        7.82      1.46 o
  -7   9   5        3.65        2.02      1.49 o
  -6   9   5        6.69        9.96      1.75 o
  -5   9   5        0.63        0.50      0.69 o
  -4   9   5        0.38        1.19      0.54 o
  -3   9   5        0.22        1.20      0.51 o
  -2   9   5        2.41        1.21      0.87 o
  -1   9   5       45.79       46.29      2.51 o
   0   9   5      203.74      212.56      6.54 o
   1   9   5       24.35       26.70      2.04 o
   2   9   5       55.21       54.96      2.84 o
  -6  10   5      133.07      134.32      5.49 o
  -5  10   5        6.86        7.73      1.57 o
  -4  10   5        1.69        0.81      0.96 o
  -3  10   5       17.24       26.01      2.13 o
  -2  10   5        7.59        9.46      2.06 o
  -1  10   5       27.99       27.37      2.09 o
   0  10   5       30.75       37.45      2.46 o
   1  10   5       10.34       13.28      1.71 o
  -3 -12   6        6.96        8.68      1.94 o
  -2 -12   6        1.95        2.22      1.43 o
  -1 -12   6       40.17       44.57      2.26 o
   0 -12   6        2.51        0.87      0.97 o
   1 -12   6        7.73        7.19      1.43 o
   2 -12   6       24.50       28.35      2.10 o
   3 -12   6       25.80       28.51      2.59 o
  -4 -11   6        2.18        3.65      1.12 o
  -3 -11   6        4.55        4.62      1.10 o
  -2 -11   6        9.28       10.48      1.44 o
  -1 -11   6        0.99        1.24      0.90 o
   0 -11   6        2.72        0.83      0.84 o
   1 -11   6        2.38        3.32      0.99 o
   2 -11   6       86.75       97.15      3.16 o
   3 -11   6      134.01      130.45      5.41 o
   4 -11   6      286.97      289.37      6.59 o
   5 -11   6        8.62        8.07      1.32 o
  -6 -10   6       22.65       25.49      2.79 o
  -5 -10   6        8.48        5.51      1.47 o
  -4 -10   6        6.21        7.89      1.21 o
  -3 -10   6       37.75       28.30      1.78 o
  -2 -10   6        8.55       12.01      1.07 o
  -1 -10   6       12.15        9.71      0.98 o
   0 -10   6        3.20        1.46      0.63 o
   1 -10   6      153.32      155.53      3.22 o
   2 -10   6       10.95        8.45      0.93 o
   3 -10   6      183.33      179.71      6.56 o
   4 -10   6       56.36       52.30      2.36 o
   5 -10   6       55.54       61.94      2.51 o
   6 -10   6        3.42        7.10      1.20 o
  -7  -9   6        2.80        4.97      1.79 o
  -6  -9   6       25.08       28.33      4.72 o
  -5  -9   6        6.95        9.30      1.28 o
  -4  -9   6       18.82       24.67      1.49 o
  -3  -9   6        0.57        1.06      0.72 o
  -2  -9   6      119.85      126.23      2.73 o
  -1  -9   6       12.36        9.75      0.99 o
   0  -9   6       29.88       27.84      0.97 o
   1  -9   6       19.28       19.25      0.98 o
   2  -9   6      721.15      712.34     11.44 o
   3  -9   6        0.01        0.02      0.84 o
   4  -9   6       81.14       79.66      2.70 o
   5  -9   6        0.06        0.39      0.87 o
   6  -9   6       18.23       28.25      1.77 o
  -7  -8   6       18.21       16.15      2.19 o
  -6  -8   6       19.54       20.05      1.93 o
  -5  -8   6       39.56       39.08      1.53 o
  -4  -8   6        5.08        1.65      0.51 o
  -3  -8   6        8.33        3.91      0.52 o
  -2  -8   6      138.42      134.59      2.18 o
  -1  -8   6        7.55       10.55      0.66 o
   0  -8   6        3.87        5.71      0.49 o
   1  -8   6      113.86      116.97      1.94 o
   2  -8   6      147.26      146.58      3.53 o
   3  -8   6      141.64      154.23      2.63 o
   4  -8   6        6.64        8.43      0.91 o
   5  -8   6        0.75        2.04      1.46 o
   6  -8   6       13.48       17.46      2.80 o
   7  -8   6       12.37        9.15      1.87 o
  -8  -7   6       47.92       46.89      2.35 o
  -7  -7   6       19.34       18.13      1.58 o
  -6  -7   6       73.92       75.33      2.61 o
  -5  -7   6        0.01        0.09      0.44 o
  -4  -7   6      175.94      159.24      2.27 o
  -3  -7   6      117.96      113.16      1.73 o
  -2  -7   6       21.54       15.01      0.72 o
  -1  -7   6       15.11       15.19      0.71 o
   0  -7   6      476.09      496.08      5.83 o
   1  -7   6       26.17       30.26      0.91 o
   2  -7   6      281.80      273.81      3.93 o
   3  -7   6        5.75        7.13      0.55 o
   4  -7   6        2.27        1.22      0.46 o
   5  -7   6       29.64       25.86      1.19 o
   6  -7   6        1.58        1.04      1.06 o
   7  -7   6       42.15       44.83      3.06 o
  -9  -6   6       16.82       10.93      1.52 o
  -8  -6   6        5.19        6.37      1.52 o
  -7  -6   6       22.02       23.11      3.27 o
  -6  -6   6        3.65       -0.06      1.08 o
  -5  -6   6       79.71       66.58      1.62 o
  -4  -6   6      190.50      174.51      2.34 o
  -3  -6   6       10.10       10.80      0.76 o
  -2  -6   6       88.23       72.54      1.52 o
  -1  -6   6       33.43       25.23      1.07 o
   0  -6   6      273.39      272.47      3.83 o
   1  -6   6        0.02       -0.04      0.27 o
   2  -6   6      241.84      243.80      3.19 o
   3  -6   6       62.62       56.78      1.17 o
   4  -6   6       12.68       12.78      0.65 o
   5  -6   6       18.87       17.46      0.84 o
   6  -6   6      115.75      126.01      4.03 o
   7  -6   6        8.87        5.11      1.48 o
   8  -6   6      290.18      241.59      8.28 o
  -9  -5   6       28.44       24.51      1.89 o
  -8  -5   6       45.79       48.18      2.21 o
  -7  -5   6       47.39       45.77      2.16 o
  -6  -5   6      201.58      194.61      2.87 o
  -5  -5   6       42.36       44.17      0.95 o
  -4  -5   6        2.99        2.71      0.38 o
  -3  -5   6        0.16        0.18      0.22 o
  -2  -5   6       28.60       24.78      0.68 o
  -1  -5   6        0.06        1.11      0.30 o
   0  -5   6      120.67      108.66      1.63 o
   1  -5   6        0.10        0.31      0.26 o
   2  -5   6       89.40       92.27      1.45 o
   3  -5   6      178.55      176.26      2.39 o
   4  -5   6        0.48        1.65      0.36 o
   5  -5   6      110.92      107.60      1.93 o
   6  -5   6        1.48        2.21      0.49 o
   7  -5   6       14.20       11.05      1.80 o
   8  -5   6       71.04       73.43      3.95 o
  -9  -4   6        1.06        1.22      0.92 o
  -8  -4   6        0.09       -0.81      0.81 o
  -7  -4   6        0.10       -0.50      0.56 o
  -6  -4   6      304.83      292.04      3.86 o
  -5  -4   6       58.01       49.36      1.04 o
  -4  -4   6        2.05        1.92      0.38 o
  -3  -4   6       13.69        5.96      0.44 o
  -2  -4   6      271.89      253.37      2.67 o
  -1  -4   6      372.65      371.60      4.34 o
   0  -4   6       17.73       13.69      0.68 o
   1  -4   6       12.74       10.19      0.49 o
   2  -4   6        0.00        1.60      0.27 o
   3  -4   6      246.73      248.38      3.07 o
   4  -4   6      220.22      221.95      3.21 o
   5  -4   6       38.42       37.87      0.93 o
   6  -4   6      880.30      874.91     22.69 o
   7  -4   6      398.61      394.02     11.43 o
   8  -4   6       34.78       42.88      2.98 o
 -10  -3   6        4.24        3.09      1.04 o
  -9  -3   6       17.61       15.90      1.47 o
  -8  -3   6       38.71       44.62      2.01 o
  -7  -3   6      101.70       95.47      1.98 o
  -6  -3   6      227.39      224.21      2.79 o
  -5  -3   6       48.50       46.62      0.97 o
  -4  -3   6       71.56       82.35      1.26 o
  -3  -3   6      111.82       96.11      1.34 o
  -2  -3   6      119.83      111.01      1.36 o
  -1  -3   6       26.14       30.61      0.53 o
   0  -3   6       16.94       28.48      0.62 o
   1  -3   6        8.14       17.44      0.46 o
   2  -3   6       19.15       20.84      0.75 o
   3  -3   6      474.77      486.13      6.33 o
   4  -3   6       20.42       23.23      0.72 o
   5  -3   6        1.81        3.08      0.37 o
   6  -3   6      285.46      280.98      5.76 o
   7  -3   6        6.00        6.50      0.97 o
   8  -3   6       31.10       38.31      2.82 o
 -10  -2   6        2.98        2.62      1.03 o
  -9  -2   6        0.62        1.21      0.88 o
  -8  -2   6       61.36       64.91      1.86 o
  -7  -2   6        3.45        4.84      0.59 o
  -6  -2   6       48.08       47.52      1.02 o
  -5  -2   6      120.95      116.95      1.75 o
  -4  -2   6       28.69       26.34      0.83 o
  -3  -2   6        9.36       12.89      0.38 o
  -2  -2   6       38.76       49.85      1.13 o
  -1  -2   6      395.34      374.51      4.66 o
   0  -2   6      549.76      582.33      7.19 o
   1  -2   6        7.69        6.98      0.64 o
   2  -2   6       70.75       70.02      1.16 o
   3  -2   6      382.44      386.62      4.71 o
   4  -2   6      833.47      845.60     10.38 o
   5  -2   6     1596.75     1581.75     22.22 o
   6  -2   6       11.75        9.47      0.96 o
   7  -2   6       62.22       52.74      1.98 o
   8  -2   6       14.39       15.46      2.00 o
 -10  -1   6       12.86       13.98      1.45 o
  -9  -1   6        3.82        4.51      0.99 o
  -8  -1   6       26.27       29.45      1.11 o
  -7  -1   6        0.43        1.39      0.47 o
  -6  -1   6       19.35       18.35      0.60 o
  -5  -1   6       51.07       50.91      0.86 o
  -4  -1   6      113.64      108.96      1.45 o
  -3  -1   6       36.11       36.07      0.67 o
  -2  -1   6      187.69      211.58      2.32 o
  -1  -1   6       66.40       34.12      1.32 o
   0  -1   6      481.02      559.16      7.90 o
   1  -1   6       72.23       62.86      1.17 o
   2  -1   6       23.02       24.42      0.75 o
   3  -1   6      139.95      131.95      2.35 o
   4  -1   6      451.83      483.57     11.81 o
   5  -1   6       40.04       39.61      1.23 o
   6  -1   6       26.67       24.36      1.29 o
   7  -1   6        7.94        5.10      0.89 o
   8  -1   6       30.34       29.15      2.45 o
 -10   0   6       54.15       58.40      5.49 o
  -9   0   6        3.97        4.46      0.74 o
  -8   0   6        0.10       -0.42      0.42 o
  -7   0   6       80.79       74.09      1.60 o
  -6   0   6       18.22       19.08      0.63 o
  -5   0   6      221.83      207.55      2.26 o
  -4   0   6       14.85       18.11      0.47 o
  -3   0   6      183.41      166.01      2.90 o
  -2   0   6      158.11      183.66      2.25 o
  -1   0   6     1011.89     1070.05     18.08 o
   0   0   6      296.80      308.06      7.12 o
   1   0   6      130.17      130.38      2.44 o
   2   0   6      252.48      220.86      4.06 o
   3   0   6     1704.94     1774.65     24.37 o
   4   0   6        7.07       11.47      0.72 o
   5   0   6       11.11       10.29      0.69 o
   6   0   6       30.07       31.13      1.39 o
   7   0   6        3.04        2.24      0.78 o
   8   0   6       59.44       55.12      3.21 o
 -10   1   6       17.26       16.98      1.50 o
  -9   1   6        3.65        1.19      0.78 o
  -8   1   6       15.49       14.88      0.85 o
  -7   1   6       17.19       14.05      0.66 o
  -6   1   6       84.25       84.96      1.30 o
  -5   1   6      124.04      115.96      1.42 o
  -4   1   6        0.85        1.40      0.28 o
  -3   1   6       91.20      117.42      1.61 o
  -2   1   6      277.03      320.51      3.64 o
  -1   1   6       94.69       91.80      3.16 o
   0   1   6        0.64        2.89      0.69 o
   2   1   6       76.47       79.58      1.89 o
   3   1   6      587.45      589.07      8.42 o
   4   1   6      139.95      145.60      3.21 o
   5   1   6        6.68       10.88      1.10 o
   6   1   6       16.48       16.92      1.12 o
   7   1   6       21.19       23.26      1.42 o
 -10   2   6        5.77        6.86      1.09 o
  -9   2   6       26.79       27.08      1.60 o
  -8   2   6       15.83       18.36      0.90 o
  -7   2   6      122.99      123.19      2.82 o
  -6   2   6       64.02       53.66      0.97 o
  -5   2   6      302.46      294.37      3.00 o
  -4   2   6       87.87       94.01      1.32 o
  -3   2   6      733.30      709.57      7.78 o
  -2   2   6      227.61      208.70      2.78 o
  -1   2   6        0.58        0.81      0.54 o
   0   2   6       73.93       64.26      2.48 o
   1   2   6      280.04      258.80      7.11 o
   2   2   6       94.00       91.73      1.57 o
   3   2   6      134.50      134.90      2.32 o
   4   2   6       15.68       13.59      1.05 o
   5   2   6        5.56        7.96      0.83 o
   6   2   6      136.23      144.90      5.99 o
   7   2   6       32.93       34.42      1.64 o
 -10   3   6        9.52        7.08      1.86 o
  -9   3   6       65.91       58.00      2.25 o
  -8   3   6       39.08       41.93      1.66 o
  -7   3   6        3.14        3.21      0.40 o
  -6   3   6       19.83       21.54      0.63 o
  -5   3   6       16.48       13.48      0.54 o
  -4   3   6      274.06      278.96      3.41 o
  -3   3   6      103.84      100.45      1.43 o
  -2   3   6       23.43       23.91      0.52 o
  -1   3   6      260.46      255.57      6.91 o
   0   3   6        5.30        7.04      0.89 o
   1   3   6      242.17      252.72      3.73 o
   2   3   6      117.09       97.13      2.06 o
   3   3   6       21.66       18.12      0.93 o
   4   3   6       64.50       72.57      2.01 o
   5   3   6       38.33       42.45      1.64 o
   6   3   6       93.86       90.11      2.47 o
   7   3   6      147.32      163.58      3.94 o
 -10   4   6        3.49        1.95      1.53 o
  -9   4   6       41.58       38.82      2.96 o
  -8   4   6       17.76       17.30      1.43 o
  -7   4   6        8.42        6.07      0.71 o
  -6   4   6       29.06       36.98      0.90 o
  -5   4   6      566.48      544.77      6.63 o
  -4   4   6        5.08        6.49      0.47 o
  -3   4   6       10.39       12.40      0.49 o
  -2   4   6       14.59       14.20      0.50 o
  -1   4   6       30.62       27.53      0.71 o
   0   4   6        0.05        0.48      0.22 o
   1   4   6        2.12        3.03      0.26 o
   2   4   6        9.30        7.32      0.42 o
   3   4   6        9.98        9.45      0.74 o
   4   4   6      112.34      120.05      2.87 o
   5   4   6       23.41       18.59      1.71 o
   6   4   6       33.38       33.69      2.32 o
  -9   5   6        1.09        1.42      1.38 o
  -8   5   6        0.53        0.28      1.14 o
  -7   5   6        0.02        1.51      0.77 o
  -6   5   6        0.42        1.78      0.48 o
  -5   5   6      249.21      225.22      3.26 o
  -4   5   6      129.26      134.60      2.65 o
  -3   5   6        1.24        1.44      0.32 o
  -2   5   6       25.64       25.72      0.70 o
  -1   5   6       53.34       53.93      0.98 o
   0   5   6       51.94       47.82      0.79 o
   1   5   6      115.82      104.95      1.61 o
   2   5   6        1.44        2.55      0.39 o
   3   5   6        5.59        3.87      0.60 o
   4   5   6      208.12      196.65      4.24 o
   5   5   6       46.78       55.87      2.81 o
  -9   6   6        0.29        0.82      1.39 o
  -8   6   6        1.77        1.20      1.30 o
  -7   6   6       53.52       47.82      2.09 o
  -6   6   6       11.27        6.34      0.61 o
  -5   6   6       94.28       84.76      1.63 o
  -4   6   6        4.09        3.84      1.06 o
  -3   6   6       15.99       16.20      0.79 o
  -2   6   6        3.06        4.97      0.59 o
  -1   6   6       42.03       46.95      1.21 o
   0   6   6      155.13      156.29      3.94 o
   1   6   6       50.71       53.90      1.25 o
   2   6   6        2.90        2.29      0.69 o
   3   6   6        1.46        3.42      0.64 o
   4   6   6       61.79       72.37      3.13 o
   5   6   6       36.35       30.74      2.22 o
  -8   7   6        8.00        5.64      1.66 o
  -7   7   6       48.50       42.50      2.02 o
  -6   7   6        6.68       16.12      1.00 o
  -5   7   6        0.01        0.19      0.59 o
  -4   7   6       24.73       25.04      0.96 o
  -3   7   6        2.79        1.45      1.35 o
  -2   7   6        0.33        0.75      0.49 o
  -1   7   6        5.63        5.24      0.64 o
   0   7   6      157.26      168.67      5.06 o
   1   7   6      139.55      124.29      2.89 o
   2   7   6       81.79       69.27      2.74 o
   3   7   6        1.04        0.30      0.80 o
   4   7   6       50.92       46.65      2.62 o
  -8   8   6        0.32       -0.66      1.33 o
  -7   8   6        9.21        7.39      1.66 o
  -6   8   6        1.31        1.48      0.82 o
  -5   8   6        6.63       13.55      1.53 o
  -4   8   6        7.78        9.63      0.74 o
  -3   8   6        0.02       -0.23      0.77 o
  -2   8   6        2.85        3.77      0.97 o
  -1   8   6        0.48        0.56      0.70 o
   0   8   6        0.40        2.30      0.88 o
   1   8   6        4.47        4.28      1.00 o
   2   8   6       55.78       59.32      2.82 o
   3   8   6       35.29       30.61      2.19 o
  -6   9   6        5.49        4.98      1.45 o
  -5   9   6       16.83       17.90      1.97 o
  -4   9   6       63.96       78.79      2.28 o
  -3   9   6       17.83       13.94      1.03 o
  -2   9   6       24.72       21.33      1.85 o
  -1   9   6       66.21       53.84      2.69 o
   0   9   6       59.98       56.43      2.77 o
   1   9   6       21.83       21.24      1.95 o
  -4  10   6       21.27       23.05      2.26 o
  -3  10   6        5.48        2.94      1.12 o
  -2  10   6        0.37        1.43      1.02 o
  -1  10   6       17.62       13.79      1.74 o
  -2 -12   7        0.54       -0.21      0.97 o
  -1 -12   7       11.76       13.85      1.56 o
   0 -12   7       29.90       35.21      2.88 o
   1 -12   7       34.34       36.37      2.08 o
   2 -12   7        6.23        7.97      1.48 o
  -4 -11   7       12.83       13.94      1.56 o
  -3 -11   7       37.30       40.22      2.18 o
  -2 -11   7       34.46       31.69      1.96 o
  -1 -11   7       20.34       16.40      1.58 o
   0 -11   7       55.57       60.62      2.50 o
   1 -11   7        4.36        3.44      1.00 o
   2 -11   7        0.04       -0.22      0.67 o
   3 -11   7       26.37       25.04      1.77 o
   4 -11   7       14.68       17.08      1.61 o
  -5 -10   7       19.28       22.36      1.84 o
  -4 -10   7        1.96        1.91      0.95 o
  -3 -10   7       91.94       98.64      3.19 o
  -2 -10   7       44.22       43.90      1.65 o
  -1 -10   7      100.92       95.56      2.42 o
   0 -10   7       25.89       29.12      1.38 o
   1 -10   7       21.39       27.34      1.40 o
   2 -10   7      153.22      156.90      7.10 o
   3 -10   7       84.85       79.45      2.90 o
   4 -10   7       23.30       31.34      2.16 o
   5 -10   7        0.06       -0.63      0.79 o
  -6  -9   7        1.94        4.32      1.10 o
  -5  -9   7       18.11       13.53      1.12 o
  -4  -9   7       14.22       11.16      1.14 o
  -3  -9   7      125.09      134.98      2.97 o
  -2  -9   7       44.74       44.52      1.60 o
  -1  -9   7        0.29       -0.56      0.56 o
   0  -9   7       80.92       79.57      1.98 o
   1  -9   7      219.62      215.48      3.50 o
   2  -9   7      264.53      279.14      4.95 o
   3  -9   7        6.95        5.88      1.04 o
   4  -9   7        1.62        5.54      0.99 o
   5  -9   7       26.80       21.59      2.56 o
   6  -9   7        6.79        2.80      1.47 o
  -7  -8   7       32.97       29.64      1.97 o
  -6  -8   7        5.48        5.65      1.09 o
  -5  -8   7       66.14       56.91      1.86 o
  -4  -8   7        1.40        0.99      0.64 o
  -3  -8   7      128.45      120.59      2.65 o
  -2  -8   7        4.71        3.18      0.56 o
  -1  -8   7      119.86      118.92      2.26 o
   0  -8   7      264.22      259.40      3.89 o
   1  -8   7      353.79      339.70      5.14 o
   2  -8   7       69.72       75.28      1.67 o
   3  -8   7      103.87       96.64      2.57 o
   4  -8   7        3.53        5.09      0.91 o
   5  -8   7       19.39       13.89      1.29 o
   6  -8   7        1.35        1.94      1.33 o
  -8  -7   7        0.15       -0.52      0.93 o
  -7  -7   7       15.76       14.84      1.48 o
  -6  -7   7       14.21       16.70      1.18 o
  -5  -7   7       62.81       57.85      1.80 o
  -4  -7   7        2.40        3.05      0.50 o
  -3  -7   7        2.71        2.25      0.46 o
  -2  -7   7      116.44      106.16      2.05 o
  -1  -7   7      194.01      174.37      2.53 o
   0  -7   7      911.65      848.27     15.05 o
   1  -7   7       12.83       13.04      0.71 o
   2  -7   7       68.98       68.48      1.35 o
   3  -7   7       73.12       69.40      1.53 o
   4  -7   7        0.24        1.92      0.45 o
   5  -7   7       11.36       10.40      1.52 o
   6  -7   7        0.09       -0.59      1.10 o
   7  -7   7       11.01        8.45      1.81 o
  -8  -6   7        8.85       11.63      2.66 o
  -7  -6   7       59.55       56.58      2.35 o
  -6  -6   7        3.90        0.53      0.60 o
  -5  -6   7       21.05       27.36      1.10 o
  -4  -6   7        0.21        0.06      0.34 o
  -3  -6   7       15.36       18.92      0.79 o
  -2  -6   7       53.44       46.24      1.01 o
  -1  -6   7      639.65      622.75      7.17 o
   0  -6   7       68.01       57.24      1.35 o
   1  -6   7      336.50      336.53      4.16 o
   2  -6   7        5.40        5.98      0.48 o
   3  -6   7      161.77      157.38      2.27 o
   4  -6   7        1.76        2.54      0.45 o
   5  -6   7        5.62        7.08      0.71 o
   6  -6   7        9.63       12.99      1.83 o
   7  -6   7        2.06        2.35      1.29 o
  -9  -5   7       17.08       16.03      1.60 o
  -8  -5   7       19.70       20.18      2.54 o
  -7  -5   7       13.82       14.80      1.35 o
  -6  -5   7        3.81        3.63      0.61 o
  -5  -5   7       57.71       53.08      1.26 o
  -4  -5   7       25.73       24.30      0.78 o
  -3  -5   7      178.95      159.64      2.14 o
  -2  -5   7     1005.41      977.05      9.89 o
  -1  -5   7       22.42       20.88      0.75 o
   0  -5   7      158.78      158.83      2.37 o
   1  -5   7       33.23       32.39      0.90 o
   2  -5   7        1.31        1.30      0.39 o
   3  -5   7      228.46      224.01      2.90 o
   4  -5   7        3.30        4.21      0.42 o
   5  -5   7       23.79       27.28      1.12 o
   6  -5   7        5.54        6.04      0.94 o
   7  -5   7        9.59        9.22      1.67 o
  -9  -4   7       25.05       22.43      1.75 o
  -8  -4   7       24.03       21.80      1.64 o
  -7  -4   7       19.24       10.83      0.90 o
  -6  -4   7        6.48        7.66      0.60 o
  -5  -4   7        1.43        0.69      0.39 o
  -4  -4   7      143.01      124.51      1.76 o
  -3  -4   7      415.97      385.66      3.89 o
  -2  -4   7      275.75      252.35      2.65 o
  -1  -4   7      478.87      455.41      5.24 o
   0  -4   7      206.75      217.33      2.74 o
   1  -4   7      380.79      370.83      4.81 o
   2  -4   7       13.36       11.86      0.57 o
   3  -4   7       13.94       11.18      0.59 o
   4  -4   7       55.60       51.62      1.00 o
   5  -4   7       25.22       21.50      1.24 o
   6  -4   7      133.60      125.12      3.22 o
   7  -4   7       43.60       39.70      2.74 o
  -9  -3   7        7.57       12.16      1.39 o
  -8  -3   7        3.97        2.54      0.68 o
  -7  -3   7       14.33       19.89      0.98 o
  -6  -3   7        0.63       -0.36      0.36 o
  -5  -3   7       27.86       32.76      1.12 o
  -4  -3   7      466.88      448.54      4.83 o
  -3  -3   7        2.99        2.60      0.29 o
  -2  -3   7      255.85      241.79      2.64 o
  -1  -3   7      161.13      159.33      1.72 o
   0  -3   7      191.96      190.15      3.40 o
   1  -3   7      751.32      777.66     12.19 o
   2  -3   7       19.29       18.03      0.63 o
   3  -3   7        8.15        5.76      0.40 o
   4  -3   7       45.23       41.74      1.50 o
   5  -3   7       25.93       28.42      1.34 o
   6  -3   7        7.99       11.17      1.03 o
   7  -3   7       42.81       45.36      1.89 o
 -10  -2   7        0.36       -0.42      0.87 o
  -9  -2   7       34.59       26.16      3.11 o
  -8  -2   7       37.93       36.41      1.64 o
  -7  -2   7       15.06       14.64      0.84 o
  -6  -2   7      120.82      118.00      1.72 o
  -5  -2   7       75.51       76.53      1.26 o
  -4  -2   7      405.51      383.55      4.71 o
  -3  -2   7       33.59       35.62      0.59 o
  -2  -2   7      703.40      723.54      6.70 o
  -1  -2   7      371.55      344.06      6.43 o
   0  -2   7      303.85      308.11      4.05 o
   1  -2   7      400.68      402.59      5.90 o
   2  -2   7      623.33      660.08      9.45 o
   3  -2   7        1.61        3.34      1.28 o
   4  -2   7      804.89      790.21     20.65 o
   5  -2   7      252.46      229.34      3.91 o
   6  -2   7        5.76        7.43      0.88 o
   7  -2   7        1.29        0.93      0.74 o
 -10  -1   7       10.64        7.60      1.19 o
  -9  -1   7        2.59        3.29      0.91 o
  -8  -1   7       38.55       37.36      1.38 o
  -7  -1   7       15.86       16.13      0.89 o
  -6  -1   7       62.96       57.65      1.07 o
  -5  -1   7       52.37       48.73      0.94 o
  -4  -1   7       79.92       70.35      1.18 o
  -3  -1   7        1.56        2.29      0.26 o
  -2  -1   7      822.65      863.27      9.43 o
  -1  -1   7      159.18      151.67      3.24 o
   0  -1   7      214.96      214.04      4.01 o
   1  -1   7      186.51      193.59      4.04 o
   2  -1   7       55.97       53.16      1.19 o
   3  -1   7      123.61      132.67      2.40 o
   4  -1   7      220.39      234.85      6.08 o
   5  -1   7        5.49        6.56      0.62 o
   6  -1   7       17.56       21.05      1.26 o
   7  -1   7       21.09       17.18      2.30 o
 -10   0   7       33.90       35.08      2.54 o
  -9   0   7        2.29        3.38      0.90 o
  -8   0   7      101.47      102.87      2.44 o
  -7   0   7       17.32       15.80      0.78 o
  -6   0   7      193.98      190.09      2.20 o
  -5   0   7       25.18       20.92      0.61 o
  -4   0   7       64.06       54.09      0.81 o
  -3   0   7       61.73       56.82      1.02 o
  -2   0   7      260.19      262.61      3.19 o
  -1   0   7       87.91       80.81      2.91 o
   0   0   7      100.44      103.17      1.73 o
   1   0   7      111.06      110.13      2.17 o
   2   0   7      885.73      883.70     12.28 o
   3   0   7     1855.06     1829.71     25.16 o
   4   0   7       36.10       30.13      1.30 o
   5   0   7        1.20        0.99      0.44 o
   6   0   7       55.62       57.70      1.90 o
   7   0   7        3.19        2.71      0.81 o
 -10   1   7       17.85       18.10      2.35 o
  -9   1   7        0.62       -0.07      0.67 o
  -8   1   7       54.71       54.03      1.68 o
  -7   1   7       18.22       16.64      0.71 o
  -6   1   7       92.71       89.27      1.25 o
  -5   1   7        5.21        6.91      0.45 o
  -4   1   7      366.23      353.64      4.22 o
  -3   1   7        4.00        8.93      0.42 o
  -2   1   7        7.82        7.52      0.33 o
  -1   1   7       80.41       75.65      2.93 o
   0   1   7        2.92        3.28      0.81 o
   1   1   7      129.43      133.46      4.42 o
   2   1   7      377.17      387.59      5.57 o
   3   1   7        0.84        1.02      0.38 o
   4   1   7      217.97      226.37      7.38 o
   5   1   7       23.37       19.09      1.22 o
   6   1   7       21.27       18.44      1.17 o
   7   1   7        0.59        0.46      0.72 o
 -10   2   7       11.38       14.27      2.19 o
  -9   2   7        0.60        1.20      1.28 o
  -8   2   7       58.66       59.77      2.31 o
  -7   2   7        6.69        6.78      0.57 o
  -6   2   7       10.56       11.90      0.48 o
  -5   2   7        8.98        8.36      0.40 o
  -4   2   7       34.16       30.06      0.91 o
  -3   2   7       73.38       76.51      1.19 o
  -2   2   7       10.70       13.45      0.52 o
  -1   2   7      136.63      136.96      4.38 o
   0   2   7      592.60      559.31     14.27 o
   1   2   7     1692.28     1653.58     39.78 o
   2   2   7        0.45        0.27      0.28 o
   3   2   7       12.01       10.28      0.72 o
   4   2   7       41.57       48.73      3.25 o
   5   2   7        5.19        3.85      0.98 o
   6   2   7       10.29        6.29      0.83 o
 -10   3   7       11.82       11.75      2.08 o
  -9   3   7        0.04       -0.28      1.20 o
  -8   3   7       37.09       32.16      1.74 o
  -7   3   7        8.47        7.37      0.73 o
  -6   3   7       51.75       52.36      1.26 o
  -5   3   7       99.78      100.89      1.58 o
  -4   3   7       17.44       18.17      0.64 o
  -3   3   7       55.42       53.69      0.95 o
  -2   3   7       70.59       69.56      1.32 o
  -1   3   7      125.82      112.55      3.73 o
   0   3   7      373.18      376.12      9.96 o
   1   3   7       98.85       93.97      3.40 o
   2   3   7      452.05      431.32     10.36 o
   3   3   7        8.84        9.44      0.71 o
   4   3   7       92.55       90.24      2.34 o
   5   3   7        9.02        9.38      1.30 o
   6   3   7        4.47        4.64      0.80 o
  -9   4   7       20.60       18.13      2.34 o
  -8   4   7        7.15        5.35      1.02 o
  -7   4   7       14.59       13.48      0.92 o
  -6   4   7        3.95        6.85      0.59 o
  -5   4   7       26.92       26.23      0.81 o
  -4   4   7       81.82       84.36      1.40 o
  -3   4   7       43.46       48.12      0.92 o
  -2   4   7      223.68      213.70      2.85 o
  -1   4   7      662.72      667.46     16.64 o
   0   4   7        0.13        0.23      0.62 o
   1   4   7       52.67       48.17      1.07 o
   2   4   7       91.68       83.90      1.65 o
   3   4   7        1.97        2.09      0.48 o
   4   4   7       75.00       74.56      2.12 o
   5   4   7        2.92        2.72      0.94 o
  -9   5   7        6.06        5.14      1.62 o
  -8   5   7        1.30        1.52      1.28 o
  -7   5   7       33.30       29.67      2.46 o
  -6   5   7      108.19      125.46      2.33 o
  -5   5   7       24.26       31.88      0.93 o
  -4   5   7       24.41       24.06      0.98 o
  -3   5   7      230.09      223.24      3.15 o
  -2   5   7       29.51       27.77      0.88 o
  -1   5   7      309.24      301.85      4.51 o
   0   5   7       99.45      100.73      1.52 o
   1   5   7       63.99       60.49      1.10 o
   2   5   7      244.23      242.67      3.85 o
   3   5   7       43.37       43.91      2.30 o
   4   5   7        2.34        1.87      0.83 o
   5   5   7       94.44       97.12      3.82 o
  -8   6   7        0.85       -1.04      1.04 o
  -7   6   7       48.99       61.05      3.41 o
  -6   6   7        1.03        1.59      0.57 o
  -5   6   7       20.18       30.90      1.09 o
  -4   6   7       66.27       72.36      2.58 o
  -3   6   7       67.75       69.36      2.77 o
  -2   6   7       21.22       23.23      1.27 o
  -1   6   7       79.96       80.19      1.58 o
   0   6   7       60.18       54.93      1.81 o
   1   6   7       77.87       75.45      2.43 o
   2   6   7      156.00      160.83      7.83 o
   3   6   7       17.99       16.94      1.53 o
   4   6   7       12.35       11.38      1.43 o
  -8   7   7       23.42       16.40      2.20 o
  -7   7   7       52.89       64.79      2.50 o
  -6   7   7       23.51       16.81      1.41 o
  -5   7   7       85.18       95.99      2.49 o
  -4   7   7       31.31       31.94      2.16 o
  -3   7   7       50.04       54.85      2.59 o
  -2   7   7       21.95       21.16      1.57 o
  -1   7   7       38.98       40.40      1.97 o
   0   7   7       38.48       34.99      1.89 o
   1   7   7        1.12        0.72      0.72 o
   2   7   7       69.24       68.18      2.83 o
   3   7   7       55.66       58.10      2.74 o
  -7   8   7       34.74       48.34      3.23 o
  -6   8   7        3.44        2.40      1.32 o
  -5   8   7       32.44       32.59      2.01 o
  -4   8   7        0.04       -0.22      0.55 o
  -3   8   7       21.88       28.19      1.94 o
  -2   8   7       24.91       22.80      1.74 o
  -1   8   7       27.57       25.12      1.78 o
   0   8   7        9.56       14.38      1.43 o
   1   8   7       19.50       22.50      1.81 o
   2   8   7        0.49        1.74      0.93 o
  -5   9   7       12.83       12.66      1.79 o
  -4   9   7        8.00       10.07      0.95 o
  -3   9   7       10.95       13.47      1.60 o
  -2   9   7       22.28       19.18      1.74 o
  -1   9   7        2.04        1.35      0.89 o
   0   9   7       56.22       54.70      2.72 o
  -1 -12   8       18.62       26.38      1.99 o
   0 -12   8        0.10        0.55      1.00 o
   1 -12   8        0.78        2.56      1.56 o
  -4 -11   8       23.76       28.74      3.00 o
  -3 -11   8       12.73       15.30      2.03 o
  -2 -11   8        2.33        3.16      1.07 o
  -1 -11   8       22.34       27.18      1.94 o
   0 -11   8        8.24        6.92      1.25 o
   1 -11   8        5.15        6.20      0.93 o
   2 -11   8        0.17       -1.12      1.12 o
   3 -11   8        1.27        0.04      1.26 o
  -5 -10   8       22.84       19.31      1.77 o
  -4 -10   8        0.90       -0.09      0.93 o
  -3 -10   8        0.18        0.74      0.69 o
  -2 -10   8        1.54        2.68      0.76 o
  -1 -10   8       28.85       35.27      1.71 o
   0 -10   8       10.44        8.64      1.20 o
   1 -10   8        1.36        2.25      0.74 o
   2 -10   8        0.78        0.17      0.76 o
   3 -10   8       13.91        9.94      1.23 o
   4 -10   8       35.47       34.54      2.79 o
  -6  -9   8       16.03       19.43      1.85 o
  -5  -9   8       67.91       74.89      2.26 o
  -4  -9   8       23.85       20.83      1.33 o
  -3  -9   8        0.95        1.65      0.69 o
  -2  -9   8        2.00        1.20      0.65 o
  -1  -9   8        0.07        1.06      0.61 o
   0  -9   8        9.79        9.62      0.91 o
   1  -9   8       14.27       11.58      0.98 o
   2  -9   8        2.28        1.37      0.65 o
   3  -9   8       14.02       11.07      1.19 o
   4  -9   8       55.18       57.53      3.40 o
   5  -9   8      125.11      126.41      5.38 o
  -7  -8   8        8.40        9.58      1.38 o
  -6  -8   8        0.15       -0.02      1.33 o
  -5  -8   8       33.23       34.64      1.54 o
  -4  -8   8       27.09       28.46      1.37 o
  -3  -8   8        2.48        2.99      0.77 o
  -2  -8   8        4.18        6.00      0.67 o
  -1  -8   8       19.63       20.60      1.60 o
   0  -8   8       29.29       34.31      1.19 o
   1  -8   8      114.46      105.00      2.34 o
   2  -8   8       38.72       37.19      1.20 o
   3  -8   8       22.65       23.95      1.19 o
   4  -8   8       58.63       62.41      3.42 o
   5  -8   8       45.48       54.37      3.31 o
   6  -8   8        0.91        3.22      1.47 o
  -8  -7   8        0.12        2.04      1.06 o
  -7  -7   8       44.26       41.84      2.17 o
  -6  -7   8       12.91       13.31      1.80 o
  -5  -7   8       19.44       22.35      1.30 o
  -4  -7   8       96.78      106.59      2.29 o
  -3  -7   8       47.39       38.78      1.25 o
  -2  -7   8      102.14      108.33      1.91 o
  -1  -7   8       91.68       93.35      1.55 o
   0  -7   8      149.45      153.31      2.33 o
   1  -7   8       38.86       35.30      1.00 o
   2  -7   8       15.90       17.31      1.06 o
   3  -7   8       18.67       18.20      0.85 o
   4  -7   8      270.76      271.13      4.88 o
   5  -7   8        0.07       -1.04      1.04 o
   6  -7   8        4.57        6.83      1.63 o
  -8  -6   8        0.64        1.54      0.96 o
  -7  -6   8       35.87       34.00      1.91 o
  -6  -6   8        8.81        8.19      0.90 o
  -5  -6   8       26.11       21.92      1.05 o
  -4  -6   8       73.09       72.13      1.69 o
  -3  -6   8       73.74       77.66      1.56 o
  -2  -6   8      219.39      217.15      2.73 o
  -1  -6   8      408.99      396.09      4.83 o
   0  -6   8      125.47      117.65      2.07 o
   1  -6   8       26.74       30.13      0.88 o
   2  -6   8       26.82       32.00      1.00 o
   3  -6   8        0.93        0.71      0.47 o
   4  -6   8       35.76       35.16      1.59 o
   5  -6   8       38.65       34.45      1.69 o
   6  -6   8        8.08        5.39      1.48 o
  -9  -5   8       22.93       24.21      1.88 o
  -8  -5   8       11.12       10.97      1.32 o
  -7  -5   8       18.64       19.80      2.91 o
  -6  -5   8       41.48       48.38      1.43 o
  -5  -5   8        0.55        0.83      0.49 o
  -4  -5   8      396.81      396.69      4.94 o
  -3  -5   8       58.08       59.66      1.19 o
  -2  -5   8      928.38      894.65      9.14 o
  -1  -5   8        1.81        3.15      0.64 o
   0  -5   8      105.93      100.21      1.59 o
   1  -5   8       24.62       20.43      0.69 o
   2  -5   8       87.97       85.03      1.58 o
   3  -5   8       48.36       44.06      1.92 o
   4  -5   8        8.85        8.23      0.90 o
   5  -5   8       10.82        9.24      1.00 o
   6  -5   8        4.63        5.74      1.27 o
  -9  -4   8       47.52       47.84      2.31 o
  -8  -4   8       17.79       23.79      1.65 o
  -7  -4   8        1.83        1.69      0.67 o
  -6  -4   8       17.55       16.09      0.92 o
  -5  -4   8      119.22      129.78      2.07 o
  -4  -4   8      100.67       90.44      1.47 o
  -3  -4   8      638.16      649.70      6.26 o
  -2  -4   8      151.86      142.22      1.69 o
  -1  -4   8      162.69      166.44      2.14 o
   0  -4   8       77.96       64.06      1.10 o
   1  -4   8        5.24        4.96      0.48 o
   2  -4   8       10.90        9.52      0.50 o
   3  -4   8        5.42        6.19      0.60 o
   4  -4   8       58.42       56.55      1.52 o
   5  -4   8        0.08       -0.04      0.59 o
   6  -4   8        6.52        9.82      1.12 o
   7  -4   8        0.02       -0.18      1.08 o
  -9  -3   8       30.15       22.96      1.71 o
  -8  -3   8       66.02       69.95      2.50 o
  -7  -3   8       11.17        9.14      0.76 o
  -6  -3   8       93.49       92.47      1.92 o
  -5  -3   8        0.45        1.17      0.42 o
  -4  -3   8     1124.11     1087.89     10.96 o
  -3  -3   8       24.27       25.76      0.63 o
  -2  -3   8      100.82       95.30      1.18 o
  -1  -3   8       99.20       95.88      1.90 o
   0  -3   8       40.38       32.04      0.90 o
   1  -3   8        5.53        5.46      0.47 o
   2  -3   8        0.07       -0.21      0.67 o
   3  -3   8       43.34       51.61      1.83 o
   4  -3   8        3.04        1.87      0.50 o
   5  -3   8       18.33       22.03      1.24 o
   6  -3   8       33.23       33.72      1.57 o
   7  -3   8       24.27       23.21      2.19 o
  -9  -2   8        2.38        1.93      0.86 o
  -8  -2   8       49.22       56.00      3.52 o
  -7  -2   8       27.26       25.92      0.92 o
  -6  -2   8        0.06        0.31      0.40 o
  -5  -2   8      233.15      242.38      3.16 o
  -4  -2   8      370.60      351.59      3.57 o
  -3  -2   8      623.63      599.92      5.31 o
  -2  -2   8        3.09        2.70      0.44 o
  -1  -2   8       17.68       16.59      1.00 o
   0  -2   8        9.20        7.77      0.47 o
   1  -2   8        0.67        0.78      0.30 o
   2  -2   8        2.21        3.66      0.45 o
   3  -2   8       21.95       20.38      1.12 o
   4  -2   8       34.36       32.49      1.02 o
   5  -2   8       24.37       25.60      1.24 o
   6  -2   8       88.86       82.43      2.43 o
   7  -2   8        3.05        2.07      0.85 o
 -10  -1   8        7.64        9.45      2.05 o
  -9  -1   8       42.54       46.01      3.20 o
  -8  -1   8        4.35        3.92      0.82 o
  -7  -1   8        2.30        1.55      0.51 o
  -6  -1   8      365.93      369.37      4.82 o
  -5  -1   8       73.83       69.65      1.17 o
  -4  -1   8      239.79      229.25      2.42 o
  -3  -1   8       18.94       22.55      0.72 o
  -2  -1   8       80.58       85.74      1.73 o
  -1  -1   8       43.90       44.70      1.41 o
   0  -1   8       11.53       12.79      0.51 o
   1  -1   8       43.42       40.44      0.89 o
   2  -1   8        2.40        3.07      0.41 o
   3  -1   8       31.95       35.74      3.92 o
   4  -1   8        0.06        0.73      0.51 o
   5  -1   8      297.31      297.53      5.80 o
   6  -1   8       26.42       21.30      1.31 o
 -10   0   8       18.97       22.95      2.64 o
  -9   0   8       10.69       11.12      1.93 o
  -8   0   8        9.67       10.58      1.42 o
  -7   0   8       35.70       42.38      1.41 o
  -6   0   8      298.34      294.85      3.73 o
  -5   0   8       27.45       26.01      0.67 o
  -4   0   8      227.53      247.27      3.45 o
  -3   0   8      142.48      140.30      1.95 o
  -2   0   8       34.65       33.81      0.93 o
  -1   0   8       84.61       79.13      1.90 o
   0   0   8      374.22      378.94      5.53 o
   1   0   8        0.38        2.50      0.29 o
   2   0   8      684.94      678.42      9.67 o
   3   0   8       15.12       10.28      0.77 o
   4   0   8        0.33       -0.48      0.48 o
   5   0   8      188.50      185.49      3.87 o
   6   0   8      135.41      136.21      5.10 o
 -10   1   8        0.22        0.54      1.48 o
  -9   1   8        0.02        0.52      1.28 o
  -8   1   8       36.00       37.89      1.92 o
  -7   1   8        4.54        4.93      0.70 o
  -6   1   8       58.45       55.25      1.65 o
  -5   1   8        0.47        0.28      0.31 o
  -4   1   8       42.00       47.87      1.02 o
  -3   1   8      196.72      192.96      2.48 o
  -2   1   8        1.99        2.39      0.26 o
  -1   1   8      100.20       99.37      3.71 o
   0   1   8       34.31       30.68      2.00 o
   1   1   8      117.70      114.09      4.13 o
   2   1   8      199.31      210.38      3.96 o
   3   1   8       20.69       25.27      1.05 o
   4   1   8        8.09        9.65      0.86 o
   5   1   8       62.39       60.31      2.77 o
   6   1   8       16.63       16.75      2.08 o
  -9   2   8        5.50        9.05      1.81 o
  -8   2   8      117.10      127.01      3.57 o
  -7   2   8        6.53        7.42      0.74 o
  -6   2   8       42.43       42.62      1.25 o
  -5   2   8       46.51       43.95      1.18 o
  -4   2   8       16.56       18.04      0.66 o
  -3   2   8      270.34      257.40      3.14 o
  -2   2   8      231.07      225.99      3.46 o
  -1   2   8      141.81      137.29      4.59 o
   0   2   8      836.75      808.09     20.28 o
   1   2   8      875.27      819.63     20.63 o
   2   2   8       12.67       10.39      0.78 o
   3   2   8       72.16       68.89      1.80 o
   4   2   8        8.18        8.97      1.03 o
   5   2   8       57.28       67.89      2.96 o
  -9   3   8        0.00        0.58      1.34 o
  -8   3   8       41.61       44.95      2.04 o
  -7   3   8       11.08       12.56      0.89 o
  -6   3   8       23.96       22.18      1.40 o
  -5   3   8       18.87       19.31      0.85 o
  -4   3   8       10.82       10.03      0.60 o
  -3   3   8      142.95      139.55      1.90 o
  -2   3   8       10.96       12.17      0.58 o
  -1   3   8      156.98      148.32      4.78 o
   0   3   8      354.63      355.88      9.69 o
   1   3   8       22.30       25.51      1.83 o
   2   3   8       26.17       28.64      0.87 o
   3   3   8        9.12       10.61      0.77 o
   4   3   8        0.31        1.55      0.79 o
   5   3   8        8.75        7.42      1.20 o
  -9   4   8        7.80        8.95      1.87 o
  -8   4   8       31.09       41.13      2.02 o
  -7   4   8       42.93       50.65      1.71 o
  -6   4   8        0.99        1.60      0.51 o
  -5   4   8       67.39       66.91      1.49 o
  -4   4   8        0.40        0.11      0.35 o
  -3   4   8      197.44      198.66      3.28 o
  -2   4   8      398.60      379.41      6.93 o
  -1   4   8     1082.79     1022.52     25.10 o
   0   4   8       27.99       30.86      1.84 o
   1   4   8      110.45      106.28      3.78 o
   2   4   8        0.02        0.51      0.32 o
   3   4   8        0.72        1.51      0.53 o
   4   4   8        0.95        2.93      0.89 o
  -8   5   8       42.28       39.87      2.90 o
  -7   5   8        7.27       12.72      1.45 o
  -6   5   8        3.41        0.88      0.51 o
  -5   5   8       38.84       39.86      1.35 o
  -4   5   8        3.13        4.40      0.50 o
  -3   5   8        9.12        8.54      0.95 o
  -2   5   8      461.75      481.23      7.02 o
  -1   5   8        3.34        6.65      0.59 o
   0   5   8       19.10       17.13      0.86 o
   1   5   8        5.67        7.14      0.80 o
   2   5   8        1.43        0.27      0.58 o
   3   5   8        0.13        0.42      0.66 o
   4   5   8        0.15        0.03      0.77 o
  -8   6   8        4.74        3.74      1.51 o
  -7   6   8       30.14       31.58      2.52 o
  -6   6   8       26.10       36.59      1.64 o
  -5   6   8       24.34       23.74      1.08 o
  -4   6   8       53.85       46.76      2.43 o
  -3   6   8      767.67      759.21     18.77 o
  -2   6   8        1.71        3.67      0.79 o
  -1   6   8        0.04        0.91      0.56 o
   0   6   8       39.48       42.35      1.84 o
   1   6   8        0.61        0.87      0.58 o
   2   6   8       10.66        7.03      0.97 o
   3   6   8        3.35        2.43      0.84 o
  -7   7   8       13.09        7.96      1.66 o
  -6   7   8        0.42        1.33      0.72 o
  -5   7   8       45.62       44.95      1.84 o
  -4   7   8       44.49       45.99      2.55 o
  -3   7   8      177.55      178.72      5.46 o
  -2   7   8       98.47      100.96      3.48 o
  -1   7   8        6.44        6.57      0.96 o
   0   7   8       10.55       13.02      1.21 o
   1   7   8       23.88       24.43      1.63 o
   2   7   8        0.33       -0.03      0.73 o
  -6   8   8       11.79       13.69      1.90 o
  -5   8   8      135.68      137.13      3.30 o
  -4   8   8       19.92       24.59      2.03 o
  -3   8   8       17.95       16.03      1.61 o
  -2   8   8        2.57        2.53      0.88 o
  -1   8   8        0.96        1.29      0.79 o
   0   8   8       39.25       42.20      2.20 o
  -3 -11   9        1.06        2.36      1.05 o
  -2 -11   9       18.81       20.95      1.78 o
  -1 -11   9        0.08        0.01      0.94 o
   0 -11   9       12.06       12.11      1.42 o
   1 -11   9       51.41       58.86      2.50 o
   2 -11   9       14.27       13.21      2.22 o
  -4 -10   9        3.06        6.54      1.24 o
  -3 -10   9       30.10       35.55      1.63 o
  -2 -10   9        4.41        2.87      0.80 o
  -1 -10   9        1.66        0.81      0.71 o
   0 -10   9        0.83        0.52      0.67 o
   1 -10   9       36.14       36.29      1.92 o
   3 -10   9        3.89        1.69      1.39 o
  -6  -9   9        4.35        4.04      1.15 o
  -5  -9   9        7.17        7.29      1.23 o
  -4  -9   9       18.33       23.28      1.45 o
  -3  -9   9       36.25       42.38      1.67 o
  -2  -9   9       57.03       51.99      2.39 o
  -1  -9   9       80.72       83.84      2.27 o
   0  -9   9        0.10        0.00      0.56 o
   1  -9   9       11.29       11.57      1.00 o
   2  -9   9       12.09       11.29      1.84 o
   3  -9   9        9.00        7.23      1.67 o
   4  -9   9        0.26        1.56      1.26 o
  -6  -8   9        0.01       -0.56      1.05 o
  -5  -8   9        5.76        6.91      1.16 o
  -4  -8   9        9.16        8.94      0.94 o
  -3  -8   9       57.47       61.85      1.89 o
  -2  -8   9       15.98       14.16      1.07 o
  -1  -8   9       37.53       38.19      1.13 o
   0  -8   9       16.90       17.54      0.93 o
   1  -8   9        1.26        1.64      0.58 o
   2  -8   9       51.57       59.79      1.82 o
   3  -8   9        4.79        4.15      1.36 o
   4  -8   9        7.86        4.68      1.46 o
   5  -8   9        0.73       -0.12      1.24 o
  -7  -7   9       30.84       36.82      2.05 o
  -6  -7   9       17.32       18.31      1.54 o
  -5  -7   9       28.15       27.98      1.39 o
  -4  -7   9       13.54       13.50      1.03 o
  -3  -7   9      136.34      120.44      2.34 o
  -2  -7   9        0.76        0.85      0.45 o
  -1  -7   9       33.38       38.58      1.43 o
   0  -7   9        0.14        0.00      0.49 o
   1  -7   9       18.43       18.63      0.89 o
   2  -7   9       51.17       52.74      1.64 o
   3  -7   9      105.31       96.73      2.79 o
   4  -7   9       72.49       71.33      2.40 o
   5  -7   9        0.77        0.31      1.12 o
  -8  -6   9        0.02        0.34      1.11 o
  -7  -6   9       16.63       17.32      2.20 o
  -6  -6   9       32.46       37.58      1.87 o
  -5  -6   9       62.21       64.13      1.67 o
  -4  -6   9        4.18        4.21      0.60 o
  -3  -6   9       79.16       69.84      1.64 o
  -2  -6   9        3.57        3.92      0.53 o
  -1  -6   9        0.02        0.69      0.38 o
   0  -6   9      165.99      164.56      3.37 o
   1  -6   9       54.60       55.64      1.38 o
   2  -6   9        0.10        1.62      0.55 o
   3  -6   9       74.52       78.25      2.34 o
   4  -6   9        0.04        1.03      0.71 o
   5  -6   9        9.91       10.67      1.15 o
   6  -6   9        7.24        6.03      1.61 o
  -8  -5   9        6.23        7.90      1.21 o
  -7  -5   9       56.89       53.05      2.20 o
  -6  -5   9       53.79       57.01      2.77 o
  -5  -5   9        3.61        4.11      0.61 o
  -4  -5   9       13.03       11.31      0.89 o
  -3  -5   9        1.87        0.43      0.37 o
  -2  -5   9        4.13        4.93      0.63 o
  -1  -5   9        0.61        1.12      0.34 o
   0  -5   9       48.48       42.07      1.04 o
   1  -5   9       76.10       61.61      1.46 o
   2  -5   9      282.01      241.64      4.11 o
   3  -5   9       13.36       14.26      1.07 o
   4  -5   9       17.27       18.46      3.94 o
   5  -5   9        8.06        8.57      1.01 o
   6  -5   9        2.25        0.46      1.14 o
  -9  -4   9       17.80       17.27      2.52 o
  -8  -4   9        2.51        6.29      1.08 o
  -7  -4   9      106.94      103.70      3.05 o
  -6  -4   9        4.49        4.92      0.65 o
  -5  -4   9       20.58       20.72      0.97 o
  -4  -4   9      286.53      288.63      3.72 o
  -3  -4   9       71.73       61.86      1.02 o
  -2  -4   9      139.05      125.92      1.55 o
  -1  -4   9       21.50       17.91      0.53 o
   0  -4   9        0.09        0.47      0.35 o
   1  -4   9       38.76       34.06      1.80 o
   2  -4   9       45.60       47.41      2.26 o
   3  -4   9      180.75      173.27      6.98 o
   4  -4   9        0.74        0.26      0.59 o
   5  -4   9       74.34       80.21      2.40 o
   6  -4   9        3.00        1.50      1.03 o
  -9  -3   9       37.09       42.20      3.26 o
  -8  -3   9        7.21        7.89      1.77 o
  -7  -3   9        5.96        6.67      1.06 o
  -6  -3   9       55.10       53.90      1.44 o
  -5  -3   9       56.53       56.31      1.75 o
  -4  -3   9      119.70      122.68      1.70 o
  -3  -3   9       23.30       22.61      0.60 o
  -2  -3   9       31.15       25.06      0.75 o
  -1  -3   9      157.17      144.09      3.09 o
   0  -3   9       72.48       51.34      1.19 o
   1  -3   9       29.42       19.11      0.81 o
   2  -3   9       93.62       92.81      2.44 o
   3  -3   9       39.79       35.00      1.08 o
   4  -3   9        3.17        3.35      0.89 o
   5  -3   9       74.95       76.53      2.25 o
   6  -3   9        0.52       -0.01      1.17 o
  -9  -2   9       26.51       30.77      2.78 o
  -8  -2   9        0.83        3.20      1.43 o
  -7  -2   9       21.78       26.35      1.62 o
  -6  -2   9      212.02      217.03      3.45 o
  -5  -2   9      361.60      351.12      4.33 o
  -4  -2   9       68.88       64.23      1.03 o
  -3  -2   9        5.50        8.65      0.53 o
  -2  -2   9       42.30       35.56      1.14 o
  -1  -2   9      181.96      168.62      2.54 o
   0  -2   9       26.13       21.03      0.74 o
   1  -2   9       83.19       78.44      2.02 o
   2  -2   9      234.06      239.88      4.80 o
   3  -2   9       94.31       95.03      3.36 o
   4  -2   9        2.79        3.99      0.53 o
   5  -2   9       17.04       18.14      1.16 o
   6  -2   9        2.88        2.14      2.21 o
  -9  -1   9        3.02        4.61      1.68 o
  -8  -1   9       32.13       26.90      2.48 o
  -7  -1   9       19.12       18.44      1.21 o
  -6  -1   9      270.11      264.33      3.97 o
  -5  -1   9       29.82       31.02      1.01 o
  -4  -1   9       14.39       15.02      0.62 o
  -3  -1   9        4.07        3.72      0.40 o
  -2  -1   9       95.31       84.54      2.29 o
  -1  -1   9       20.69       24.76      0.88 o
   0  -1   9       35.53       29.92      0.77 o
   1  -1   9       58.62       62.34      1.21 o
   2  -1   9        0.38        0.46      0.51 o
   3  -1   9      168.38      184.91      3.92 o
   4  -1   9       14.41       12.99      1.91 o
   5  -1   9        4.11        2.77      0.64 o
   6  -1   9       24.57       22.87      1.39 o
  -9   0   9        0.42       -0.13      1.36 o
  -8   0   9       25.12       27.89      2.55 o
  -7   0   9      284.87      288.96      5.15 o
  -6   0   9       85.63       81.89      1.71 o
  -5   0   9      142.82      138.93      2.33 o
  -4   0   9       13.67       12.08      0.61 o
  -3   0   9       21.27       21.62      0.69 o
  -2   0   9      144.38      130.95      2.32 o
  -1   0   9        4.64        4.97      0.41 o
   0   0   9      316.49      308.33      5.20 o
   1   0   9       18.68       14.89      0.66 o
   2   0   9        1.67        1.87      0.40 o
   3   0   9       65.49       78.75      2.06 o
   4   0   9       42.38       42.37      1.62 o
   5   0   9        4.45        5.26      0.68 o
  -9   1   9        8.20        6.96      1.76 o
  -8   1   9      162.25      172.24      4.42 o
  -7   1   9       23.31       22.19      2.60 o
  -6   1   9       36.20       38.02      1.12 o
  -5   1   9       13.02       10.70      0.83 o
  -4   1   9        0.19        0.16      0.43 o
  -3   1   9       14.34       15.98      0.63 o
  -2   1   9      123.28      118.62      1.76 o
  -1   1   9        9.44        9.79      1.37 o
   0   1   9       66.25       63.60      2.97 o
   1   1   9       86.24       85.05      3.22 o
   2   1   9        0.35        0.77      0.34 o
   3   1   9      170.79      172.98      3.59 o
   4   1   9        0.12        0.46      0.52 o
   5   1   9        0.93        1.98      0.95 o
  -9   2   9       90.05       97.71      4.62 o
  -8   2   9      104.64       99.58      3.13 o
  -7   2   9       41.24       48.67      1.82 o
  -6   2   9       87.56       91.12      1.78 o
  -5   2   9       81.01       76.23      1.84 o
  -4   2   9        4.48        4.27      0.69 o
  -3   2   9        9.66        7.02      0.53 o
  -2   2   9       15.92       13.57      0.80 o
  -1   2   9       10.51        7.60      1.27 o
   0   2   9        9.86        8.76      1.29 o
   1   2   9       35.23       32.47      2.13 o
   2   2   9        0.10        0.26      0.30 o
   3   2   9       47.09       44.26      2.25 o
   4   2   9      149.58      169.12      5.19 o
   5   2   9      116.89      146.15      4.90 o
  -9   3   9        3.25        4.33      1.63 o
  -8   3   9       12.29       11.16      1.25 o
  -7   3   9        0.22       -0.06      0.52 o
  -6   3   9       44.74       52.97      1.30 o
  -5   3   9       77.20       76.70      1.85 o
  -4   3   9       12.41       12.88      1.06 o
  -3   3   9       14.20       13.60      0.71 o
  -2   3   9       94.70       80.06      3.32 o
  -1   3   9       21.28       18.38      1.58 o
   0   3   9        1.38        1.38      0.83 o
   1   3   9       63.76       69.41      3.07 o
   2   3   9       14.28       16.34      1.21 o
   3   3   9       12.73        9.49      0.86 o
   4   3   9       67.35       82.91      3.16 o
  -8   4   9       28.58       33.55      2.72 o
  -7   4   9        9.35        7.38      0.92 o
  -6   4   9       44.73       46.92      1.65 o
  -5   4   9       40.27       41.64      1.80 o
  -4   4   9       67.12       65.58      1.98 o
  -3   4   9        3.36        2.45      1.36 o
  -2   4   9      108.84      107.45      2.47 o
  -1   4   9      191.93      176.81      5.55 o
   0   4   9        0.19        1.02      0.79 o
   1   4   9        3.86        3.74      0.98 o
   2   4   9       18.98       21.36      1.32 o
   3   4   9      157.96      179.41      5.23 o
  -8   5   9       17.85       13.41      1.99 o
  -7   5   9        2.63        1.66      1.16 o
  -6   5   9       17.08       14.32      2.01 o
  -5   5   9        1.31        1.46      0.90 o
  -4   5   9        7.11        6.57      0.84 o
  -3   5   9      159.83      155.93      3.45 o
  -2   5   9       42.66       42.71      1.44 o
  -7   6   9        9.86        6.52      1.55 o
  -6   6   9       11.74       21.79      1.48 o
  -5   6   9        9.42       12.23      1.55 o
  -4   6   9      120.04      130.51      4.45 o
  -3   6   9      264.10      273.33      7.52 o
  -2   6   9       38.47       46.40      1.98 o
  -1   6   9       41.64       41.17      1.77 o
  -6   7   9        1.11        1.65      1.28 o
  -5   7   9       39.68       37.54      2.57 o
  -4   7   9      131.83      150.55      5.07 o
  -3   7   9        0.72        2.50      0.89 o
  -2   7   9       10.08       12.30      1.23 o
  -4 -10  10        0.19        1.47      1.52 o
  -3 -10  10      118.04      143.35      5.99 o
  -2 -10  10        0.88        0.12      1.48 o
  -1 -10  10       39.02       47.55      3.35 o
   0 -10  10        0.35        0.26      1.28 o
   1 -10  10        1.12        1.12      1.33 o
   2 -10  10       13.85       14.87      2.23 o
  -5  -9  10        0.90        2.82      1.56 o
  -4  -9  10        3.23        3.45      1.07 o
  -3  -9  10       48.99       58.20      2.59 o
  -2  -9  10        8.40        7.61      1.79 o
  -1  -9  10       11.76       14.89      2.16 o
   0  -9  10        6.33        8.19      1.77 o
   1  -9  10        2.01        2.42      1.35 o
   3  -9  10        1.95        2.70      1.38 o
  -6  -8  10        1.23        1.60      1.58 o
  -5  -8  10       76.65       87.60      4.47 o
  -4  -8  10       29.46       33.56      1.88 o
  -3  -8  10       29.17       27.00      1.63 o
  -2  -8  10        0.21        0.64      0.84 o
  -1  -8  10        3.79        2.75      0.91 o
   0  -8  10       13.53       14.13      1.28 o
   1  -8  10       40.19       49.73      2.66 o
   2  -8  10        4.50        4.18      1.39 o
   3  -8  10       12.46       10.62      1.82 o
   4  -8  10        4.01        4.26      1.50 o
  -7  -7  10        6.12        3.52      1.68 o
  -6  -7  10        1.88        4.47      1.74 o
  -5  -7  10       47.71       62.35      3.61 o
  -4  -7  10        4.54        4.64      0.93 o
  -3  -7  10       46.91       50.27      1.80 o
  -2  -7  10        7.57        6.62      0.72 o
  -1  -7  10        0.03        0.07      0.58 o
   0  -7  10       19.72       20.72      1.17 o
   1  -7  10        0.57        1.65      1.52 o
   2  -7  10        9.64       11.11      1.11 o
   3  -7  10       51.16       45.52      1.87 o
   4  -7  10       30.87       27.91      2.45 o
  -7  -6  10       20.47       22.12      2.64 o
  -6  -6  10       15.73       17.52      2.34 o
  -5  -6  10       13.67       13.75      2.00 o
  -4  -6  10        6.55        6.64      0.88 o
  -3  -6  10        0.93        0.73      0.53 o
  -2  -6  10       43.39       47.17      1.35 o
  -1  -6  10        7.10        7.17      0.76 o
   0  -6  10        1.22        0.74      0.53 o
   1  -6  10        0.00       -0.50      0.94 o
   2  -6  10        9.04        9.14      0.96 o
   3  -6  10       33.72       29.82      1.52 o
   4  -6  10       66.98       73.80      2.39 o
   5  -6  10        0.09        1.75      1.20 o
  -8  -5  10        0.02        0.22      1.50 o
  -7  -5  10       27.63       38.01      3.01 o
  -6  -5  10        0.28       -0.61      1.19 o
  -5  -5  10       81.73       72.52      2.14 o
  -4  -5  10       18.03       15.09      1.39 o
  -3  -5  10        5.93        7.42      0.68 o
  -2  -5  10        7.53        5.50      0.53 o
  -1  -5  10       53.26       42.59      1.25 o
   0  -5  10       46.29       46.65      1.39 o
   1  -5  10      134.84      127.25      3.75 o
   2  -5  10      186.21      176.02      3.88 o
   3  -5  10        4.68        2.92      0.72 o
   4  -5  10       39.34       42.46      1.73 o
   5  -5  10        1.61        0.80      0.74 o
  -8  -4  10        2.01        3.30      1.64 o
  -7  -4  10       12.10       15.84      2.18 o
  -6  -4  10        0.91        3.31      0.94 o
  -5  -4  10       17.18       15.43      1.10 o
  -4  -4  10       62.38       61.08      1.42 o
  -3  -4  10        2.47        1.53      0.38 o
  -2  -4  10      120.18      121.10      1.69 o
  -1  -4  10        0.22       -0.32      0.32 o
   0  -4  10        3.70        6.83      0.45 o
   1  -4  10       96.04       85.53      2.29 o
   2  -4  10       22.80       21.22      0.85 o
   3  -4  10        7.41        6.11      1.18 o
   4  -4  10        0.03        1.05      0.61 o
   5  -4  10       32.77       29.14      1.51 o
  -8  -3  10        0.16       -1.24      1.24 o
  -7  -3  10       18.99       19.83      2.28 o
  -6  -3  10        3.15        1.07      1.03 o
  -5  -3  10       16.61       16.20      0.89 o
  -4  -3  10        0.79        0.07      0.37 o
  -3  -3  10        7.64        7.36      0.61 o
  -2  -3  10      240.47      224.83      3.29 o
  -1  -3  10      174.74      155.83      3.93 o
   0  -3  10      573.39      513.64      7.83 o
   1  -3  10        4.31        3.81      0.61 o
   2  -3  10       28.01       24.23      1.76 o
   3  -3  10        0.04       -0.40      0.40 o
   4  -3  10        2.86        1.42      0.63 o
   5  -3  10       46.20       46.70      1.78 o
  -9  -2  10        6.95        6.14      1.76 o
  -8  -2  10        0.96        0.30      1.38 o
  -7  -2  10       25.96       23.65      1.64 o
  -6  -2  10        0.60        0.40      0.64 o
  -5  -2  10        6.84        4.36      0.58 o
  -4  -2  10       98.45       96.91      1.55 o
  -3  -2  10       57.20       57.20      2.24 o
  -2  -2  10       98.65      112.23      2.92 o
  -1  -2  10       92.05       82.50      1.86 o
   0  -2  10       52.22       56.18      1.46 o
   1  -2  10       33.75       33.77      1.15 o
   2  -2  10        6.39        9.60      0.74 o
   3  -2  10       76.52       85.34      3.47 o
   4  -2  10        0.19        0.37      0.52 o
   5  -2  10       19.19       24.51      1.33 o
  -9  -1  10        2.75        2.86      1.56 o
  -8  -1  10       16.26       12.78      2.05 o
  -7  -1  10        1.75        0.60      1.09 o
  -6  -1  10       28.93       30.72      1.12 o
  -5  -1  10        1.06        1.08      0.45 o
  -4  -1  10       64.95       60.96      1.66 o
  -3  -1  10       16.96       14.63      1.48 o
  -2  -1  10      573.18      510.54     10.87 o
  -1  -1  10       31.81       21.94      1.20 o
   0  -1  10       28.70       24.45      0.88 o
   1  -1  10        2.59        2.62      0.44 o
   2  -1  10       16.62       16.65      0.87 o
   3  -1  10      101.39       96.68      2.49 o
   4  -1  10        0.83        0.31      0.80 o
   5  -1  10        2.78        6.11      0.81 o
  -9   0  10       23.02       26.66      2.76 o
  -8   0  10       37.34       35.23      2.84 o
  -7   0  10       50.14       48.28      2.07 o
  -6   0  10       78.83       81.35      1.74 o
  -5   0  10       10.66        6.93      0.47 o
  -4   0  10       85.81       86.90      1.97 o
  -3   0  10       11.69        9.37      0.67 o
  -2   0  10       82.61       78.23      2.85 o
  -1   0  10       86.53       82.17      2.14 o
   0   0  10        9.60       10.88      0.79 o
   1   0  10       38.56       40.23      1.07 o
   2   0  10       13.50       12.94      0.74 o
   3   0  10       52.70       52.29      1.84 o
   4   0  10        5.53        5.51      1.07 o
  -9   1  10        1.90        0.49      1.46 o
  -8   1  10       49.76       50.47      3.21 o
  -7   1  10       22.25       21.48      2.82 o
  -6   1  10       19.03       22.14      0.93 o
  -5   1  10        1.15        0.75      0.53 o
  -4   1  10      200.81      196.31      3.47 o
  -3   1  10       27.10       26.19      1.48 o
  -2   1  10        2.69        2.49      0.57 o
  -1   1  10       18.09       22.97      1.97 o
   0   1  10       10.88       12.41      1.59 o
   1   1  10       41.47       42.54      2.60 o
   2   1  10        4.06        4.89      0.63 o
   3   1  10        7.32        6.07      1.03 o
   4   1  10        6.62        9.31      1.26 o
  -8   2  10       33.60       33.16      2.65 o
  -7   2  10        0.69        0.91      0.68 o
  -6   2  10       33.89       32.76      1.21 o
  -5   2  10        4.25        4.63      0.82 o
  -4   2  10      110.70      109.59      2.82 o
  -3   2  10       25.79       26.56      1.22 o
  -2   2  10       82.36       82.78      3.57 o
  -1   2  10       43.35       39.12      2.40 o
   0   2  10        0.00       -0.71      0.71 o
   1   2  10       17.42       18.71      1.89 o
   2   2  10       45.64       43.93      1.47 o
   3   2  10        0.27        1.48      0.56 o
  -8   3  10        1.24       -0.13      1.13 o
  -7   3  10        7.03        8.12      0.96 o
  -6   3  10       11.11       10.17      0.78 o
  -5   3  10       14.13       16.30      2.28 o
  -4   3  10       24.30       23.04      1.25 o
  -3   3  10       50.10       55.56      1.72 o
  -2   3  10        1.42        3.21      1.04 o
  -1   3  10      100.18       99.60      3.91 o
   0   3  10        9.03        7.87      1.31 o
   1   3  10       43.83       39.91      2.45 o
  -8   4  10        6.57        4.52      1.45 o
  -7   4  10        1.24        0.86      1.05 o
  -6   4  10       12.06       12.63      0.94 o
  -5   4  10        1.58       -0.05      0.61 o
  -4   4  10       40.97       40.65      1.60 o
  -3   4  10        3.66        4.26      1.48 o
  -2   4  10        3.01        3.92      1.11 o
  -1   4  10       47.81       49.51      2.62 o
  -7   5  10        0.12        0.35      1.12 o
  -6   5  10        8.77        9.97      0.90 o
  -5   5  10        4.77        6.35      1.21 o
  -4   5  10       19.05       15.86      1.51 o
  -3   5  10        0.49        0.59      0.72 o
  -6   6  10        0.07        0.44      0.98 o
  -5   6  10        1.61        2.85      1.09 o
  -4   6  10       15.67        9.79      1.34 o
  -3   6  10       25.58       23.04      1.67 o
  -1 -10  11       13.27       16.04      2.46 o
  -4  -9  11       22.75       34.21      3.12 o
  -3  -9  11        6.51        5.90      1.86 o
  -2  -9  11        0.01       -0.15      1.38 o
  -1  -9  11       11.47       12.77      2.13 o
   0  -9  11       13.33       12.46      2.02 o
   1  -9  11        1.04        0.51      1.35 o
  -5  -8  11       32.58       33.25      3.05 o
  -4  -8  11        1.40        1.37      1.54 o
  -3  -8  11       10.55       15.97      2.19 o
  -2  -8  11        1.12       -1.20      1.20 o
  -1  -8  11        2.77        3.13      1.43 o
   0  -8  11       45.60       48.52      3.13 o
   1  -8  11        0.25        1.97      1.28 o
   2  -8  11       18.93       20.85      2.31 o
  -6  -7  11       14.88       18.07      2.54 o
  -5  -7  11       15.25       19.37      2.42 o
  -4  -7  11       28.63       32.70      2.81 o
  -3  -7  11        7.56        7.19      1.66 o
  -2  -7  11       23.11       23.62      1.30 o
  -1  -7  11        4.80        8.61      1.68 o
   0  -7  11       75.23       76.30      3.67 o
   1  -7  11       18.08       21.12      1.80 o
   2  -7  11        2.57        4.24      1.17 o
   3  -7  11        3.03        3.53      0.88 o
  -7  -6  11       29.13       35.23      3.11 o
  -6  -6  11        2.87        3.11      1.63 o
  -5  -6  11       34.08       39.51      2.92 o
  -4  -6  11        5.40        4.00      1.02 o
  -3  -6  11       21.31       21.80      1.24 o
  -2  -6  11       31.42       32.99      1.38 o
  -1  -6  11       31.88       37.94      2.70 o
   0  -6  11       29.76       30.63      1.46 o
   1  -6  11        1.23        0.79      0.65 o
   2  -6  11       24.39       32.19      1.56 o
   3  -6  11        3.38        4.02      0.85 o
  -7  -5  11       13.36       16.01      2.31 o
  -6  -5  11       20.25       21.72      2.46 o
  -5  -5  11       72.83       85.65      4.10 o
  -4  -5  11       24.15       29.31      1.68 o
  -3  -5  11        3.03        2.98      0.66 o
  -2  -5  11       72.16       74.78      1.66 o
  -1  -5  11       47.20       43.04      1.71 o
   0  -5  11       23.86       27.85      1.66 o
   1  -5  11        0.02        1.28      0.86 o
   2  -5  11        5.35        3.87      0.77 o
   3  -5  11        2.68        2.62      0.90 o
   4  -5  11        2.50        3.82      0.88 o
  -8  -4  11        0.21        2.76      1.71 o
  -7  -4  11        7.87        7.80      1.82 o
  -6  -4  11        0.74        0.66      1.30 o
  -5  -4  11       42.10       44.27      2.00 o
  -4  -4  11       33.56       37.43      1.16 o
  -3  -4  11       24.12       25.84      0.85 o
  -2  -4  11        0.55        0.30      0.32 o
  -1  -4  11       38.63       35.58      0.87 o
   0  -4  11       45.83       46.52      1.44 o
   1  -4  11       10.91        8.19      0.65 o
   2  -4  11       63.24       62.57      5.56 o
   3  -4  11        7.63        8.16      1.23 o
   4  -4  11        0.61        1.96      0.75 o
  -8  -3  11       10.96       14.14      2.21 o
  -7  -3  11       77.11       82.97      4.16 o
  -6  -3  11        1.74        2.75      0.90 o
  -5  -3  11       25.38       24.92      1.18 o
  -4  -3  11       52.13       52.94      1.17 o
  -3  -3  11        4.47        2.67      0.38 o
  -2  -3  11        0.08       -0.06      0.40 o
  -1  -3  11        6.26        8.73      1.08 o
   0  -3  11       82.08       75.23      3.54 o
   1  -3  11       22.33       25.97      1.31 o
   2  -3  11       11.55       14.68      1.11 o
   3  -3  11        2.52        2.17      0.58 o
   4  -3  11       32.41       41.00      1.60 o
  -8  -2  11        1.29        1.66      1.54 o
  -7  -2  11       25.33       23.25      2.45 o
  -6  -2  11       17.43       20.72      1.52 o
  -5  -2  11       21.80       18.75      1.31 o
  -4  -2  11       28.10       31.03      0.88 o
  -3  -2  11        1.97        2.15      0.57 o
  -2  -2  11       48.11       44.18      1.37 o
  -1  -2  11        0.12       -0.41      0.41 o
   0  -2  11       60.81       54.56      1.70 o
   1  -2  11        0.38        1.32      0.49 o
   2  -2  11        0.48        0.67      0.56 o
   3  -2  11       21.11       21.02      1.77 o
   4  -2  11       14.26       12.63      1.93 o
  -8  -1  11        0.84       -1.22      1.22 o
  -7  -1  11       27.09       28.28      1.71 o
  -6  -1  11        4.46        3.97      0.67 o
  -5  -1  11        1.46        1.09      0.43 o
  -4  -1  11       72.66       72.09      1.87 o
  -3  -1  11       58.94       54.10      1.78 o
  -2  -1  11       82.66       74.66      5.25 o
  -1  -1  11        2.58        2.73      0.48 o
   0  -1  11       44.20       43.46      1.22 o
   1  -1  11       18.81       18.57      0.87 o
   2  -1  11       14.72       21.39      1.59 o
   3  -1  11       51.01       63.75      2.76 o
  -8   0  11        0.04       -1.18      1.18 o
  -7   0  11        2.22        2.46      1.32 o
  -6   0  11       33.04       40.01      1.60 o
  -5   0  11       19.23       20.79      0.75 o
  -4   0  11        1.90        0.77      1.00 o
  -3   0  11       95.18       95.05      2.70 o
  -2   0  11        3.83        4.72      0.70 o
  -1   0  11       13.73       13.06      0.96 o
   0   0  11        5.15        5.53      0.64 o
   1   0  11       76.20       80.04      3.92 o
   2   0  11        0.76        0.50      0.67 o
   3   0  11       44.24       51.90      2.38 o
  -8   1  11        2.94        3.51      1.48 o
  -7   1  11        0.00        0.09      1.04 o
  -6   1  11       24.38       27.43      1.31 o
  -5   1  11       17.00       14.51      1.22 o
  -4   1  11      197.81      184.96      4.22 o
  -3   1  11        1.24        2.28      0.63 o
  -2   1  11       37.19       37.31      1.82 o
  -1   1  11        3.10        4.91      1.29 o
   0   1  11        4.38        4.56      1.23 o
   1   1  11      121.79      118.38      4.78 o
  -7   2  11        1.40        1.85      1.17 o
  -6   2  11        0.84        1.10      0.60 o
  -5   2  11       40.97       41.60      1.78 o
  -4   2  11       34.71       33.37      1.51 o
  -3   2  11       82.07       79.52      2.21 o
  -2   2  11        0.64        0.96      0.98 o
  -1   2  11       59.49       58.06      3.05 o
   0   2  11        4.55        3.44      1.12 o
   1   2  11      100.89      105.73      4.41 o
  -7   3  11       15.51       16.95      1.92 o
  -6   3  11       64.20       71.62      2.66 o
  -5   3  11        5.13        4.32      0.82 o
  -4   3  11       24.72       28.33      2.09 o
  -3   3  11       10.27        8.37      1.26 o
  -2   3  11        0.46        1.78      1.00 o
  -1   3  11       35.39       30.83      2.20 o
   0   3  11       51.44       47.51      2.78 o
  -6   4  11       35.74       45.24      1.58 o
  -5   4  11       19.29       23.40      2.45 o
  -4   4  11       49.99       61.21      2.02 o
  -5   5  11        9.20        9.87      1.40 o
  -4   5  11        4.39        5.98      1.09 o
  -4  -8  12        0.04       -1.32      1.32 o
  -3  -8  12       28.53       31.35      3.04 o
  -2  -8  12        2.11        1.79      1.49 o
  -1  -8  12        7.06        7.87      1.81 o
   0  -8  12       41.16       45.43      3.20 o
   1  -8  12        1.42        2.09      1.42 o
  -5  -7  12       53.22       59.88      3.77 o
  -4  -7  12        9.35       13.19      2.18 o
  -3  -7  12       44.04       47.35      3.17 o
  -2  -7  12        0.20        0.69      1.28 o
  -1  -7  12       11.62       10.82      1.18 o
   0  -7  12        9.42       10.10      1.12 o
   1  -7  12        2.72        4.29      1.15 o
   2  -7  12        2.63        3.65      0.87 o
  -6  -6  12        0.07        0.41      1.53 o
  -5  -6  12       16.20       24.58      2.65 o
  -4  -6  12       13.39       11.89      1.97 o
  -3  -6  12        0.23       -0.29      0.65 o
  -2  -6  12       34.29       45.00      1.62 o
  -1  -6  12        4.68        3.31      1.69 o
   0  -6  12       18.87       19.37      3.78 o
   1  -6  12        0.76        0.12      0.85 o
   2  -6  12        4.31        7.15      0.99 o
  -6  -5  12        0.22       -1.00      1.31 o
  -5  -5  12        1.66        1.03      1.31 o
  -4  -5  12        1.90        1.18      1.06 o
  -3  -5  12       13.46       12.86      0.96 o
  -2  -5  12       30.06       32.87      1.29 o
  -1  -5  12       22.31       24.34      1.31 o
   0  -5  12        0.68        1.46      0.65 o
   1  -5  12        0.00       -0.46      0.56 o
   2  -5  12       22.46       24.03      1.35 o
  -7  -4  12       24.49       27.94      2.84 o
  -6  -4  12        3.15        1.89      1.40 o
  -5  -4  12        0.03        1.43      1.00 o
  -4  -4  12       10.74       11.70      0.92 o
  -3  -4  12       22.43       23.35      1.02 o
  -2  -4  12       26.30       29.33      1.05 o
  -1  -4  12       15.40       12.76      0.73 o
   0  -4  12        3.36        5.48      0.69 o
   1  -4  12        3.36        4.28      1.03 o
   2  -4  12       15.46       16.36      1.07 o
   3  -4  12       15.48       14.52      1.13 o
  -7  -3  12        5.95        3.63      1.65 o
  -6  -3  12        0.93       -0.82      1.15 o
  -5  -3  12        0.78       -0.78      1.07 o
  -4  -3  12       37.01       37.19      1.23 o
  -3  -3  12       46.95       37.14      1.07 o
  -2  -3  12        4.18        5.54      0.84 o
  -1  -3  12       17.87       18.20      1.22 o
   0  -3  12        1.00        1.20      0.87 o
   1  -3  12        0.50        2.26      0.90 o
   2  -3  12       15.91       14.34      1.59 o
   3  -3  12       10.09        7.55      1.00 o
  -7  -2  12        0.54        0.10      1.28 o
  -6  -2  12        6.62        7.29      1.57 o
  -5  -2  12       30.20       35.20      1.60 o
  -4  -2  12        1.77        2.64      0.48 o
  -3  -2  12        0.13        0.81      0.89 o
  -2  -2  12       71.60       78.18      2.24 o
  -1  -2  12       42.96       38.75      1.62 o
   1  -2  12       11.26        9.73      1.24 o
   2  -2  12        8.10       10.58      1.36 o
  -7  -1  12        0.28        1.32      1.34 o
  -6  -1  12       21.27       27.28      1.85 o
  -5  -1  12        7.88        8.02      0.69 o
  -4  -1  12        1.67        2.60      1.03 o
  -3  -1  12        1.81        1.12      0.92 o
  -2  -1  12       53.52       53.70      2.39 o
  -1  -1  12        7.80        8.55      1.13 o
   1  -1  12        0.25       -0.58      0.58 o
   2  -1  12       53.50       67.72      2.78 o
  -7   0  12       11.66       11.15      1.82 o
  -6   0  12        0.78        0.76      0.67 o
  -5   0  12        0.07        0.20      0.58 o
  -4   0  12        1.90        2.60      0.99 o
  -3   0  12        1.32       -0.33      0.73 o
  -2   0  12      148.94      146.92      4.41 o
  -1   0  12        2.34        1.11      0.71 o
  -7   1  12        0.06       -0.68      1.05 o
  -6   1  12       22.92       24.86      1.43 o
  -5   1  12       20.62       20.45      1.87 o
  -4   1  12       53.86       54.53      2.50 o
  -3   1  12        3.34        3.45      0.86 o
  -2   1  12       47.49       44.29      1.88 o
  -6   2  12        0.81        1.09      0.70 o
  -5   2  12       25.53       23.89      1.89 o
  -4   2  12       16.32       16.86      1.46 o
  -2   2  12        2.90        1.84      1.13 o
  -1   2  12       24.16       23.04      2.14 o
  -5   3  12        1.24        1.89      0.93 o
  -4   3  12        8.96        9.26      1.14 o
  -3   3  12        4.79        5.37      1.36 o
  -2  -7  13        3.92        3.56      1.06 o
  -1  -7  13        0.50        2.19      1.97 o
  -4  -6  13        0.17       -0.09      1.31 o
  -3  -6  13       16.35       21.62      2.57 o
  -2  -6  13       20.80       29.01      2.26 o
  -1  -6  13        2.39        3.53      0.84 o
   0  -6  13        0.92       -0.09      1.19 o
  -5  -5  13       23.02       23.96      2.58 o
  -4  -5  13        0.02       -0.12      1.96 o
  -3  -5  13        3.45        3.97      0.92 o
  -2  -5  13        1.18        2.07      1.44 o
  -1  -5  13        3.00        3.04      0.74 o
   0  -5  13       25.49       29.14      1.44 o
  -5  -4  13        2.54        4.36      1.48 o
  -4  -4  13       28.65       36.57      1.74 o
  -3  -4  13        6.53        7.10      0.73 o
  -2  -4  13       35.83       40.27      1.34 o
  -1  -4  13        2.33        1.08      0.49 o
   0  -4  13       27.36       30.52      2.60 o
   1  -4  13       38.69       45.46      2.05 o
  -6  -3  13        0.39        2.39      1.35 o
  -5  -3  13        4.67        3.06      1.40 o
  -4  -3  13        3.15        3.49      0.63 o
  -3  -3  13       16.97       17.47      0.83 o
  -2  -3  13       34.16       37.31      2.38 o
  -1  -3  13        2.37        4.17      1.17 o
   0  -3  13       34.05       33.41      2.18 o
   1  -3  13       27.94       31.42      2.09 o
  -6  -2  13       22.77       29.78      2.54 o
  -5  -2  13        3.63        4.39      1.20 o
  -4  -2  13       19.07       25.25      0.95 o
  -3  -2  13        7.50        8.26      1.35 o
  -2  -2  13       28.77       36.61      2.20 o
  -1  -2  13       11.33       13.45      1.48 o
   0  -2  13        1.39       -0.30      0.82 o
   1  -2  13        2.36        1.39      0.84 o
  -6  -1  13       14.87       13.17      1.89 o
  -5  -1  13       23.72       22.38      0.98 o
  -4  -1  13        3.80        6.06      1.30 o
  -3  -1  13        9.28       11.31      1.40 o
  -2  -1  13        6.61        6.27      1.08 o
  -1  -1  13       16.89       20.15      1.62 o
  -5   0  13        2.88        2.02      1.14 o
  -4   0  13       29.95       33.85      2.17 o
  -3   0  13        0.00       -0.05      0.80 o
  -5   1  13        6.03        9.47      1.46 o
  -4   1  13        3.85        2.40      0.92 o
 
